# Supplementary material for: Synthetic ablations in the C. elegans nervous system
Source: Netw Neurosci. 2020 Mar 1;4(1):200–16. doi: 10.1162/netn_a_00115 (PMC7055645; doi:10.1162/netn_a_00115)
Supplement: Supplementary file 2 [file netn-04-200-s001.xlsx]

## Sheet: Sheet1
Neuron pair		Number controllable muscles (healthy = 89)				Double ablations which lead to a reduction in controllability for input to {ALML/R} or {AVM,PLML/R}
AIYR	AVAR	88				All ablation pairs not in this list do not change the healthy level of controllability.
AIYR	AVAL	88
AIYR	DB07	88
AIYR	DB05	88
AIYR	AS08	88
AIYR	AS09	88
AIYR	VB11	88
AIYR	DB06	88
AIYR	VD13	88
AIYR	VD12	88
AIYR	DA07	88
AIYR	DA09	88
AIYR	DA08	88
AIYR	PDB	88
AIYR	AS11	88
AIYR	AS10	88
AIYR	VA12	88
AIYR	DD04	88
AIYR	DD05	88
AIYR	DD06	88
AIYL	AVAR	88
AIYL	AVAL	88
AIYL	DB07	88
AIYL	DB05	88
AIYL	AS08	88
AIYL	AS09	88
AIYL	VB11	88
AIYL	DB06	88
AIYL	VD13	88
AIYL	VD12	88
AIYL	DA07	88
AIYL	DA09	88
AIYL	DA08	88
AIYL	PDB	88
AIYL	AS11	88
AIYL	AS10	88
AIYL	VA12	88
AIYL	DD04	88
AIYL	DD05	88
AIYL	DD06	88
AVAR	AVAL	87
AVAR	IL2VR	88
AVAR	IL2VL	88
AVAR	VB04	88
AVAR	PVQL	88
AVAR	VB06	88
AVAR	VB07	88
AVAR	VB01	88
AVAR	VB02	88
AVAR	VB03	88
AVAR	RICR	88
AVAR	VB09	88
AVAR	RICL	88
AVAR	PVQR	88
AVAR	OLQVL	88
AVAR	OLQVR	88
AVAR	RIMR	88
AVAR	VA09	88
AVAR	VA08	88
AVAR	VA07	88
AVAR	VA06	88
AVAR	VA05	88
AVAR	VA04	88
AVAR	VA03	88
AVAR	VA02	88
AVAR	VA01	88
AVAR	PVNR	88
AVAR	PLML	88
AVAR	AVHL	88
AVAR	ADFR	88
AVAR	DB02	88
AVAR	DB03	88
AVAR	DB01	88
AVAR	DB07	87
AVAR	DB04	88
AVAR	DB05	87
AVAR	OLLL	88
AVAR	VD02	88
AVAR	VD03	88
AVAR	VD01	88
AVAR	VD06	88
AVAR	VD07	88
AVAR	VD04	88
AVAR	VD05	88
AVAR	VD08	88
AVAR	VD09	88
AVAR	OLQDR	88
AVAR	RIFR	88
AVAR	PHAR	88
AVAR	PHAL	88
AVAR	RIFL	88
AVAR	OLQDL	88
AVAR	RIH	88
AVAR	AFDL	88
AVAR	ALA	88
AVAR	AFDR	88
AVAR	AVKR	88
AVAR	RIPL	88
AVAR	RIPR	88
AVAR	AVKL	88
AVAR	RMHL	88
AVAR	ADER	88
AVAR	ADEL	88
AVAR	DA05	88
AVAR	RMHR	88
AVAR	AIZL	88
AVAR	AWAR	88
AVAR	ASIL	88
AVAR	AIZR	88
AVAR	LUAR	88
AVAR	AVDR	88
AVAR	AS04	88
AVAR	AS05	88
AVAR	AS06	88
AVAR	PLMR	88
AVAR	AS01	88
AVAR	AS02	88
AVAR	AS03	88
AVAR	AVDL	88
AVAR	AS08	88
AVAR	AS09	87
AVAR	LUAL	88
AVAR	PDEL	88
AVAR	PDER	88
AVAR	RIBR	88
AVAR	AWCL	88
AVAR	VB05	88
AVAR	FLPR	88
AVAR	FLPL	88
AVAR	URBR	88
AVAR	ASIR	88
AVAR	AWAL	88
AVAR	VB08	88
AVAR	ALNL	88
AVAR	VB11	87
AVAR	VB10	88
AVAR	ADAR	88
AVAR	AWBL	88
AVAR	ADAL	88
AVAR	PLNR	88
AVAR	ALNR	88
AVAR	AUAL	88
AVAR	PVR	88
AVAR	AUAR	88
AVAR	DB06	87
AVAR	SIBVL	88
AVAR	SIBVR	88
AVAR	SIBDR	88
AVAR	SIBDL	88
AVAR	PVT	88
AVAR	AIML	88
AVAR	URYVL	88
AVAR	AIMR	88
AVAR	RMDR	88
AVAR	PVM	88
AVAR	VD11	88
AVAR	VD10	88
AVAR	VD13	87
AVAR	VD12	87
AVAR	PVDL	88
AVAR	DA01	88
AVAR	DA03	88
AVAR	DA02	88
AVAR	PVDR	88
AVAR	DA04	88
AVAR	DA07	88
AVAR	DA06	88
AVAR	DA09	87
AVAR	DA08	87
AVAR	RMDL	88
AVAR	RIAR	88
AVAR	PHBR	88
AVAR	PHBL	88
AVAR	RIAL	88
AVAR	RIR	88
AVAR	RIS	88
AVAR	PDB	87
AVAR	PDA	88
AVAR	AS11	87
AVAR	AS10	87
AVAR	RID	88
AVAR	AVJR	88
AVAR	URYDR	88
AVAR	URYDL	88
AVAR	AVJL	88
AVAR	RIGL	88
AVAR	ASJL	88
AVAR	ALML	88
AVAR	IL2L	88
AVAR	IL2R	88
AVAR	ALMR	88
AVAR	ASJR	88
AVAR	PVNL	88
AVAR	RMGL	88
AVAR	URXR	88
AVAR	URXL	88
AVAR	BDUR	88
AVAR	BDUL	88
AVAR	RMGR	88
AVAR	SABD	88
AVAR	AINR	88
AVAR	PVWL	88
AVAR	AINL	88
AVAR	PVWR	88
AVAR	IL1DL	88
AVAR	AWCR	88
AVAR	RIVL	88
AVAR	IL1R	88
AVAR	DVA	88
AVAR	DVC	88
AVAR	DVB	88
AVAR	RIML	88
AVAR	IL1L	88
AVAR	RIVR	88
AVAR	IL1DR	88
AVAR	RMFL	88
AVAR	RMFR	88
AVAR	RIBL	88
AVAR	URAVL	88
AVAR	ASER	88
AVAR	URAVR	88
AVAR	BAGR	88
AVAR	AVFL	88
AVAR	PQR	88
AVAR	AVFR	88
AVAR	BAGL	88
AVAR	URADL	88
AVAR	RMDVR	88
AVAR	RMDVL	88
AVAR	URADR	88
AVAR	URBL	88
AVAR	PVPL	88
AVAR	PVPR	88
AVAR	AVHR	88
AVAR	IL1VR	88
AVAR	IL1VL	88
AVAR	SIAVL	88
AVAR	VC05	88
AVAR	VC04	88
AVAR	VC01	88
AVAR	VC03	88
AVAR	VC02	88
AVAR	SIAVR	88
AVAR	ADLL	88
AVAR	HSNL	88
AVAR	CEPVR	88
AVAR	CEPVL	88
AVAR	HSNR	88
AVAR	ADLR	88
AVAR	ASKR	88
AVAR	SIADL	88
AVAR	SIADR	88
AVAR	ASKL	88
AVAR	CEPDL	88
AVAR	PHCL	88
AVAR	SAAVL	88
AVAR	SAAVR	88
AVAR	PHCR	88
AVAR	CEPDR	88
AVAR	AVBR	88
AVAR	SMDDL	88
AVAR	SMDDR	88
AVAR	AVBL	88
AVAR	SMDVR	88
AVAR	AS07	88
AVAR	SMDVL	88
AVAR	VA10	88
AVAR	VA11	88
AVAR	VA12	87
AVAR	OLLR	88
AVAR	RMDDR	88
AVAR	RMER	88
AVAR	AIAR	88
AVAR	RMEV	88
AVAR	RMEL	88
AVAR	AIAL	88
AVAR	RMDDL	88
AVAR	RMED	88
AVAR	SAADR	88
AVAR	SMBVL	88
AVAR	AVL	88
AVAR	AVM	88
AVAR	SMBVR	88
AVAR	SAADL	88
AVAR	AVG	88
AVAR	ASEL	88
AVAR	SMBDR	88
AVAR	ASGL	88
AVAR	SMBDL	88
AVAR	AVEL	88
AVAR	IL2DL	88
AVAR	ASGR	88
AVAR	IL2DR	88
AVAR	AVER	88
AVAR	URYVR	88
AVAR	SDQR	88
AVAR	AWBR	88
AVAR	RIGR	88
AVAR	SDQL	88
AVAR	AIBR	88
AVAR	PVCR	88
AVAR	PVCL	88
AVAR	AIBL	88
AVAR	AQR	88
AVAR	SABVR	88
AVAR	SABVL	88
AVAR	DD04	87
AVAR	DD05	87
AVAR	DD06	87
AVAR	ADFL	88
AVAR	DD01	88
AVAR	DD02	88
AVAR	DD03	88
AVAR	ASHL	88
AVAR	PLNL	88
AVAR	ASHR	88
AVAL	IL2VR	88
AVAL	IL2VL	88
AVAL	VB04	88
AVAL	PVQL	88
AVAL	VB06	88
AVAL	VB07	88
AVAL	VB01	88
AVAL	VB02	88
AVAL	VB03	88
AVAL	RICR	88
AVAL	VB09	88
AVAL	RICL	88
AVAL	PVQR	88
AVAL	OLQVL	88
AVAL	OLQVR	88
AVAL	RIMR	88
AVAL	VA09	88
AVAL	VA08	88
AVAL	VA07	88
AVAL	VA06	88
AVAL	VA05	88
AVAL	VA04	88
AVAL	VA03	88
AVAL	VA02	88
AVAL	VA01	88
AVAL	PVNR	88
AVAL	PLML	88
AVAL	AVHL	88
AVAL	ADFR	88
AVAL	DB02	88
AVAL	DB03	88
AVAL	DB01	88
AVAL	DB07	87
AVAL	DB04	88
AVAL	DB05	87
AVAL	OLLL	88
AVAL	VD02	88
AVAL	VD03	88
AVAL	VD01	88
AVAL	VD06	88
AVAL	VD07	88
AVAL	VD04	88
AVAL	VD05	88
AVAL	VD08	88
AVAL	VD09	88
AVAL	OLQDR	88
AVAL	RIFR	88
AVAL	PHAR	88
AVAL	PHAL	88
AVAL	RIFL	88
AVAL	OLQDL	88
AVAL	RIH	88
AVAL	AFDL	88
AVAL	ALA	88
AVAL	AFDR	88
AVAL	AVKR	88
AVAL	RIPL	88
AVAL	RIPR	88
AVAL	AVKL	88
AVAL	RMHL	88
AVAL	ADER	88
AVAL	ADEL	88
AVAL	DA05	88
AVAL	RMHR	88
AVAL	AIZL	88
AVAL	AWAR	88
AVAL	ASIL	88
AVAL	AIZR	88
AVAL	LUAR	88
AVAL	AVDR	88
AVAL	AS04	88
AVAL	AS05	88
AVAL	AS06	88
AVAL	PLMR	88
AVAL	AS01	88
AVAL	AS02	88
AVAL	AS03	88
AVAL	AVDL	88
AVAL	AS08	88
AVAL	AS09	87
AVAL	LUAL	88
AVAL	PDEL	88
AVAL	PDER	88
AVAL	RIBR	88
AVAL	AWCL	88
AVAL	VB05	88
AVAL	FLPR	88
AVAL	FLPL	88
AVAL	URBR	88
AVAL	ASIR	88
AVAL	AWAL	88
AVAL	VB08	88
AVAL	ALNL	88
AVAL	VB11	87
AVAL	VB10	88
AVAL	ADAR	88
AVAL	AWBL	88
AVAL	ADAL	88
AVAL	PLNR	88
AVAL	ALNR	88
AVAL	AUAL	88
AVAL	PVR	88
AVAL	AUAR	88
AVAL	DB06	87
AVAL	SIBVL	88
AVAL	SIBVR	88
AVAL	SIBDR	88
AVAL	SIBDL	88
AVAL	PVT	88
AVAL	AIML	88
AVAL	URYVL	88
AVAL	AIMR	88
AVAL	RMDR	88
AVAL	PVM	88
AVAL	VD11	88
AVAL	VD10	88
AVAL	VD13	87
AVAL	VD12	87
AVAL	PVDL	88
AVAL	DA01	88
AVAL	DA03	88
AVAL	DA02	88
AVAL	PVDR	88
AVAL	DA04	88
AVAL	DA07	88
AVAL	DA06	88
AVAL	DA09	87
AVAL	DA08	87
AVAL	RMDL	88
AVAL	RIAR	88
AVAL	PHBR	88
AVAL	PHBL	88
AVAL	RIAL	88
AVAL	RIR	88
AVAL	RIS	88
AVAL	PDB	87
AVAL	PDA	88
AVAL	AS11	87
AVAL	AS10	87
AVAL	RID	88
AVAL	AVJR	88
AVAL	URYDR	88
AVAL	URYDL	88
AVAL	AVJL	88
AVAL	RIGL	88
AVAL	ASJL	88
AVAL	ALML	88
AVAL	IL2L	88
AVAL	IL2R	88
AVAL	ALMR	88
AVAL	ASJR	88
AVAL	PVNL	88
AVAL	RMGL	88
AVAL	URXR	88
AVAL	URXL	88
AVAL	BDUR	88
AVAL	BDUL	88
AVAL	RMGR	88
AVAL	SABD	88
AVAL	AINR	88
AVAL	PVWL	88
AVAL	AINL	88
AVAL	PVWR	88
AVAL	IL1DL	88
AVAL	AWCR	88
AVAL	RIVL	88
AVAL	IL1R	88
AVAL	DVA	88
AVAL	DVC	88
AVAL	DVB	88
AVAL	RIML	88
AVAL	IL1L	88
AVAL	RIVR	88
AVAL	IL1DR	88
AVAL	RMFL	88
AVAL	RMFR	88
AVAL	RIBL	88
AVAL	URAVL	88
AVAL	ASER	88
AVAL	URAVR	88
AVAL	BAGR	88
AVAL	AVFL	88
AVAL	PQR	88
AVAL	AVFR	88
AVAL	BAGL	88
AVAL	URADL	88
AVAL	RMDVR	88
AVAL	RMDVL	88
AVAL	URADR	88
AVAL	URBL	88
AVAL	PVPL	88
AVAL	PVPR	88
AVAL	AVHR	88
AVAL	IL1VR	88
AVAL	IL1VL	88
AVAL	SIAVL	88
AVAL	VC05	88
AVAL	VC04	88
AVAL	VC01	88
AVAL	VC03	88
AVAL	VC02	88
AVAL	SIAVR	88
AVAL	ADLL	88
AVAL	HSNL	88
AVAL	CEPVR	88
AVAL	CEPVL	88
AVAL	HSNR	88
AVAL	ADLR	88
AVAL	ASKR	88
AVAL	SIADL	88
AVAL	SIADR	88
AVAL	ASKL	88
AVAL	CEPDL	88
AVAL	PHCL	88
AVAL	SAAVL	88
AVAL	SAAVR	88
AVAL	PHCR	88
AVAL	CEPDR	88
AVAL	AVBR	88
AVAL	SMDDL	88
AVAL	SMDDR	88
AVAL	AVBL	88
AVAL	SMDVR	88
AVAL	AS07	88
AVAL	SMDVL	88
AVAL	VA10	88
AVAL	VA11	88
AVAL	VA12	87
AVAL	OLLR	88
AVAL	RMDDR	88
AVAL	RMER	88
AVAL	AIAR	88
AVAL	RMEV	88
AVAL	RMEL	88
AVAL	AIAL	88
AVAL	RMDDL	88
AVAL	RMED	88
AVAL	SAADR	88
AVAL	SMBVL	88
AVAL	AVL	88
AVAL	AVM	88
AVAL	SMBVR	88
AVAL	SAADL	88
AVAL	AVG	88
AVAL	ASEL	88
AVAL	SMBDR	88
AVAL	ASGL	88
AVAL	SMBDL	88
AVAL	AVEL	88
AVAL	IL2DL	88
AVAL	ASGR	88
AVAL	IL2DR	88
AVAL	AVER	88
AVAL	URYVR	88
AVAL	SDQR	88
AVAL	AWBR	88
AVAL	RIGR	88
AVAL	SDQL	88
AVAL	AIBR	88
AVAL	PVCR	88
AVAL	PVCL	88
AVAL	AIBL	88
AVAL	AQR	88
AVAL	SABVR	88
AVAL	SABVL	88
AVAL	DD04	87
AVAL	DD05	87
AVAL	DD06	87
AVAL	ADFL	88
AVAL	DD01	88
AVAL	DD02	88
AVAL	DD03	88
AVAL	ASHL	88
AVAL	PLNL	88
AVAL	ASHR	88
IL2VR	DB07	88
IL2VR	DB05	88
IL2VR	AS08	88
IL2VR	AS09	88
IL2VR	VB11	88
IL2VR	DB06	88
IL2VR	VD13	88
IL2VR	VD12	88
IL2VR	DA07	88
IL2VR	DA09	88
IL2VR	DA08	88
IL2VR	PDB	88
IL2VR	AS11	88
IL2VR	AS10	88
IL2VR	VA12	88
IL2VR	DD04	88
IL2VR	DD05	88
IL2VR	DD06	88
IL2VL	DB07	88
IL2VL	DB05	88
IL2VL	AS08	88
IL2VL	AS09	88
IL2VL	VB11	88
IL2VL	DB06	88
IL2VL	VD13	88
IL2VL	VD12	88
IL2VL	DA07	88
IL2VL	DA09	88
IL2VL	DA08	88
IL2VL	PDB	88
IL2VL	AS11	88
IL2VL	AS10	88
IL2VL	VA12	88
IL2VL	DD04	88
IL2VL	DD05	88
IL2VL	DD06	88
VB04	DB07	88
VB04	DB05	88
VB04	AS08	88
VB04	AS09	88
VB04	VB11	88
VB04	DB06	88
VB04	VD13	88
VB04	VD12	88
VB04	DA07	88
VB04	DA09	88
VB04	DA08	88
VB04	PDB	88
VB04	AS11	88
VB04	AS10	88
VB04	VA12	88
VB04	DD04	88
VB04	DD05	88
VB04	DD06	88
PVQL	DB07	88
PVQL	DB05	88
PVQL	AS08	88
PVQL	AS09	88
PVQL	VB11	88
PVQL	DB06	88
PVQL	VD13	88
PVQL	VD12	88
PVQL	DA07	88
PVQL	DA09	88
PVQL	DA08	88
PVQL	PDB	88
PVQL	AS11	88
PVQL	AS10	88
PVQL	VA12	88
PVQL	DD04	88
PVQL	DD05	88
PVQL	DD06	88
VB06	DB07	88
VB06	DB05	88
VB06	AS08	88
VB06	AS09	88
VB06	VB11	88
VB06	DB06	88
VB06	VD13	88
VB06	VD12	88
VB06	DA07	88
VB06	DA09	88
VB06	DA08	88
VB06	PDB	88
VB06	AS11	88
VB06	AS10	88
VB06	VA12	88
VB06	DD04	88
VB06	DD05	88
VB06	DD06	88
VB07	DB07	88
VB07	DB05	88
VB07	AS08	88
VB07	AS09	88
VB07	VB11	88
VB07	DB06	88
VB07	VD13	88
VB07	VD12	88
VB07	DA07	88
VB07	DA09	88
VB07	DA08	88
VB07	PDB	88
VB07	AS11	88
VB07	AS10	88
VB07	VA12	88
VB07	DD04	88
VB07	DD05	88
VB07	DD06	88
VB01	DB07	88
VB01	DB05	88
VB01	AS08	88
VB01	AS09	88
VB01	VB11	88
VB01	DB06	88
VB01	VD13	88
VB01	VD12	88
VB01	DA07	88
VB01	DA09	88
VB01	DA08	88
VB01	PDB	88
VB01	AS11	88
VB01	AS10	88
VB01	VA12	88
VB01	DD04	88
VB01	DD05	88
VB01	DD06	88
VB02	DB07	88
VB02	DB05	88
VB02	AS08	88
VB02	AS09	88
VB02	VB11	88
VB02	DB06	88
VB02	VD13	88
VB02	VD12	88
VB02	DA07	88
VB02	DA09	88
VB02	DA08	88
VB02	PDB	88
VB02	AS11	88
VB02	AS10	88
VB02	VA12	88
VB02	DD04	88
VB02	DD05	88
VB02	DD06	88
VB03	DB07	88
VB03	DB05	88
VB03	AS08	88
VB03	AS09	88
VB03	VB11	88
VB03	DB06	88
VB03	VD13	88
VB03	VD12	88
VB03	DA07	88
VB03	DA09	88
VB03	DA08	88
VB03	PDB	88
VB03	AS11	88
VB03	AS10	88
VB03	VA12	88
VB03	DD04	88
VB03	DD05	88
VB03	DD06	88
RICR	DB07	88
RICR	DB05	88
RICR	AS08	88
RICR	AS09	88
RICR	VB11	88
RICR	DB06	88
RICR	VD13	88
RICR	VD12	88
RICR	DA07	88
RICR	DA09	88
RICR	DA08	88
RICR	PDB	88
RICR	AS11	88
RICR	AS10	88
RICR	VA12	88
RICR	DD04	88
RICR	DD05	88
RICR	DD06	88
VB09	VA09	88
VB09	DB07	88
VB09	DB05	88
VB09	VD09	88
VB09	AS08	88
VB09	AS09	88
VB09	VB08	88
VB09	VB11	88
VB09	VB10	88
VB09	DB06	88
VB09	VD11	88
VB09	VD10	88
VB09	VD13	88
VB09	VD12	88
VB09	DA07	88
VB09	DA09	88
VB09	DA08	88
VB09	PDB	88
VB09	AS11	88
VB09	AS10	88
VB09	DVB	88
VB09	AVBL	88
VB09	VA10	88
VB09	VA11	88
VB09	VA12	88
VB09	DD04	88
VB09	DD05	88
VB09	DD06	88
RICL	DB07	88
RICL	DB05	88
RICL	AS08	88
RICL	AS09	88
RICL	VB11	88
RICL	DB06	88
RICL	VD13	88
RICL	VD12	88
RICL	DA07	88
RICL	DA09	88
RICL	DA08	88
RICL	PDB	88
RICL	AS11	88
RICL	AS10	88
RICL	VA12	88
RICL	DD04	88
RICL	DD05	88
RICL	DD06	88
PVQR	DB07	88
PVQR	DB05	88
PVQR	AS08	88
PVQR	AS09	88
PVQR	VB11	88
PVQR	DB06	88
PVQR	VD13	88
PVQR	VD12	88
PVQR	DA07	88
PVQR	DA09	88
PVQR	DA08	88
PVQR	PDB	88
PVQR	AS11	88
PVQR	AS10	88
PVQR	VA12	88
PVQR	DD04	88
PVQR	DD05	88
PVQR	DD06	88
OLQVL	DB07	88
OLQVL	DB05	88
OLQVL	AS08	88
OLQVL	AS09	88
OLQVL	VB11	88
OLQVL	DB06	88
OLQVL	VD13	88
OLQVL	VD12	88
OLQVL	DA07	88
OLQVL	DA09	88
OLQVL	DA08	88
OLQVL	PDB	88
OLQVL	AS11	88
OLQVL	AS10	88
OLQVL	VA12	88
OLQVL	DD04	88
OLQVL	DD05	88
OLQVL	DD06	88
OLQVR	DB07	88
OLQVR	DB05	88
OLQVR	AS08	88
OLQVR	AS09	88
OLQVR	VB11	88
OLQVR	DB06	88
OLQVR	VD13	88
OLQVR	VD12	88
OLQVR	DA07	88
OLQVR	DA09	88
OLQVR	DA08	88
OLQVR	PDB	88
OLQVR	AS11	88
OLQVR	AS10	88
OLQVR	VA12	88
OLQVR	DD04	88
OLQVR	DD05	88
OLQVR	DD06	88
RIMR	DB07	88
RIMR	DB05	88
RIMR	AS08	88
RIMR	AS09	88
RIMR	VB11	88
RIMR	DB06	88
RIMR	VD13	88
RIMR	VD12	88
RIMR	DA07	88
RIMR	DA09	88
RIMR	DA08	88
RIMR	PDB	88
RIMR	AS11	88
RIMR	AS10	88
RIMR	VA12	88
RIMR	DD04	88
RIMR	DD05	88
RIMR	DD06	88
VA09	DB07	88
VA09	DB05	88
VA09	VD09	88
VA09	AS08	88
VA09	AS09	88
VA09	VB08	88
VA09	VB11	88
VA09	VB10	88
VA09	DB06	88
VA09	VD11	88
VA09	VD10	88
VA09	VD13	88
VA09	VD12	88
VA09	DA07	88
VA09	DA09	88
VA09	DA08	88
VA09	PDB	88
VA09	AS11	88
VA09	AS10	88
VA09	DVB	88
VA09	AVBL	88
VA09	VA10	88
VA09	VA11	88
VA09	VA12	88
VA09	DD04	88
VA09	DD05	88
VA09	DD06	88
VA08	DB07	88
VA08	DB05	88
VA08	AS08	88
VA08	AS09	88
VA08	VB11	88
VA08	DB06	88
VA08	VD13	88
VA08	VD12	88
VA08	DA07	88
VA08	DA09	88
VA08	DA08	88
VA08	PDB	88
VA08	AS11	88
VA08	AS10	88
VA08	VA12	88
VA08	DD04	88
VA08	DD05	88
VA08	DD06	88
VA07	DB07	88
VA07	DB05	88
VA07	AS08	88
VA07	AS09	88
VA07	VB11	88
VA07	DB06	88
VA07	VD13	88
VA07	VD12	88
VA07	DA07	88
VA07	DA09	88
VA07	DA08	88
VA07	PDB	88
VA07	AS11	88
VA07	AS10	88
VA07	VA12	88
VA07	DD04	88
VA07	DD05	88
VA07	DD06	88
VA06	DB07	88
VA06	DB05	88
VA06	AS08	88
VA06	AS09	88
VA06	VB11	88
VA06	DB06	88
VA06	VD13	88
VA06	VD12	88
VA06	DA07	88
VA06	DA09	88
VA06	DA08	88
VA06	PDB	88
VA06	AS11	88
VA06	AS10	88
VA06	VA12	88
VA06	DD04	88
VA06	DD05	88
VA06	DD06	88
VA05	DB07	88
VA05	DB05	88
VA05	AS08	88
VA05	AS09	88
VA05	VB11	88
VA05	DB06	88
VA05	VD13	88
VA05	VD12	88
VA05	DA07	88
VA05	DA09	88
VA05	DA08	88
VA05	PDB	88
VA05	AS11	88
VA05	AS10	88
VA05	VA12	88
VA05	DD04	88
VA05	DD05	88
VA05	DD06	88
VA04	DB07	88
VA04	DB05	88
VA04	AS08	88
VA04	AS09	88
VA04	VB11	88
VA04	DB06	88
VA04	VD13	88
VA04	VD12	88
VA04	DA07	88
VA04	DA09	88
VA04	DA08	88
VA04	PDB	88
VA04	AS11	88
VA04	AS10	88
VA04	VA12	88
VA04	DD04	88
VA04	DD05	88
VA04	DD06	88
VA03	DB07	88
VA03	DB05	88
VA03	AS08	88
VA03	AS09	88
VA03	VB11	88
VA03	DB06	88
VA03	VD13	88
VA03	VD12	88
VA03	DA07	88
VA03	DA09	88
VA03	DA08	88
VA03	PDB	88
VA03	AS11	88
VA03	AS10	88
VA03	VA12	88
VA03	DD04	88
VA03	DD05	88
VA03	DD06	88
VA02	DB07	88
VA02	DB05	88
VA02	AS08	88
VA02	AS09	88
VA02	VB11	88
VA02	DB06	88
VA02	VD13	88
VA02	VD12	88
VA02	DA07	88
VA02	DA09	88
VA02	DA08	88
VA02	PDB	88
VA02	AS11	88
VA02	AS10	88
VA02	VA12	88
VA02	DD04	88
VA02	DD05	88
VA02	DD06	88
VA01	DB07	88
VA01	DB05	88
VA01	AS08	88
VA01	AS09	88
VA01	VB11	88
VA01	DB06	88
VA01	VD13	88
VA01	VD12	88
VA01	DA07	88
VA01	DA09	88
VA01	DA08	88
VA01	PDB	88
VA01	AS11	88
VA01	AS10	88
VA01	VA12	88
VA01	DD04	88
VA01	DD05	88
VA01	DD06	88
PVNR	DB07	88
PVNR	DB05	88
PVNR	AS08	88
PVNR	AS09	88
PVNR	VB11	88
PVNR	DB06	88
PVNR	VD13	88
PVNR	VD12	88
PVNR	DA07	88
PVNR	DA09	88
PVNR	DA08	88
PVNR	PDB	88
PVNR	AS11	88
PVNR	AS10	88
PVNR	VA12	88
PVNR	DD04	88
PVNR	DD05	88
PVNR	DD06	88
PLML	DB07	88
PLML	DB05	88
PLML	PLMR	0
PLML	AS08	88
PLML	AS09	88
PLML	VB11	88
PLML	DB06	88
PLML	VD13	88
PLML	VD12	88
PLML	DA07	88
PLML	DA09	88
PLML	DA08	88
PLML	PDB	88
PLML	AS11	88
PLML	AS10	88
PLML	VA12	88
PLML	DD04	88
PLML	DD05	88
PLML	DD06	88
AVHL	DB07	88
AVHL	DB05	88
AVHL	AS08	88
AVHL	AS09	88
AVHL	VB11	88
AVHL	DB06	88
AVHL	VD13	88
AVHL	VD12	88
AVHL	DA07	88
AVHL	DA09	88
AVHL	DA08	88
AVHL	PDB	88
AVHL	AS11	88
AVHL	AS10	88
AVHL	VA12	88
AVHL	DD04	88
AVHL	DD05	88
AVHL	DD06	88
ADFR	DB07	88
ADFR	DB05	88
ADFR	AS08	88
ADFR	AS09	88
ADFR	VB11	88
ADFR	DB06	88
ADFR	VD13	88
ADFR	VD12	88
ADFR	DA07	88
ADFR	DA09	88
ADFR	DA08	88
ADFR	PDB	88
ADFR	AS11	88
ADFR	AS10	88
ADFR	VA12	88
ADFR	DD04	88
ADFR	DD05	88
ADFR	DD06	88
DB02	DB07	88
DB02	DB05	88
DB02	AS08	88
DB02	AS09	88
DB02	VB11	88
DB02	DB06	88
DB02	VD13	88
DB02	VD12	88
DB02	DA07	88
DB02	DA09	88
DB02	DA08	88
DB02	PDB	88
DB02	AS11	88
DB02	AS10	88
DB02	VA12	88
DB02	DD04	88
DB02	DD05	88
DB02	DD06	88
DB03	DB07	88
DB03	DB05	88
DB03	AS08	88
DB03	AS09	88
DB03	VB11	88
DB03	DB06	88
DB03	VD13	88
DB03	VD12	88
DB03	DA07	88
DB03	DA09	88
DB03	DA08	88
DB03	PDB	88
DB03	AS11	88
DB03	AS10	88
DB03	VA12	88
DB03	DD04	88
DB03	DD05	88
DB03	DD06	88
DB01	DB07	88
DB01	DB05	88
DB01	AS08	88
DB01	AS09	88
DB01	VB11	88
DB01	DB06	88
DB01	VD13	88
DB01	VD12	88
DB01	DA07	88
DB01	DA09	88
DB01	DA08	88
DB01	PDB	88
DB01	AS11	88
DB01	AS10	88
DB01	VA12	88
DB01	DD04	88
DB01	DD05	88
DB01	DD06	88
DB07	DB04	88
DB07	DB05	87
DB07	OLLL	88
DB07	VD02	88
DB07	VD03	88
DB07	VD01	88
DB07	VD06	88
DB07	VD07	88
DB07	VD04	88
DB07	VD05	88
DB07	VD08	88
DB07	VD09	88
DB07	OLQDR	88
DB07	RIFR	88
DB07	PHAR	88
DB07	PHAL	88
DB07	RIFL	88
DB07	OLQDL	88
DB07	RIH	88
DB07	AFDL	88
DB07	ALA	88
DB07	AFDR	88
DB07	AVKR	88
DB07	RIPL	88
DB07	RIPR	88
DB07	AVKL	88
DB07	RMHL	88
DB07	ADER	88
DB07	ADEL	88
DB07	DA05	88
DB07	RMHR	88
DB07	AIZL	88
DB07	AWAR	88
DB07	ASIL	88
DB07	AIZR	88
DB07	LUAR	88
DB07	AVDR	88
DB07	AS04	88
DB07	AS05	88
DB07	AS06	88
DB07	PLMR	88
DB07	AS01	88
DB07	AS02	88
DB07	AS03	88
DB07	AVDL	88
DB07	AS08	87
DB07	AS09	87
DB07	LUAL	88
DB07	PDEL	88
DB07	PDER	88
DB07	RIBR	88
DB07	AWCL	88
DB07	VB05	88
DB07	FLPR	88
DB07	FLPL	88
DB07	URBR	88
DB07	ASIR	88
DB07	AWAL	88
DB07	VB08	88
DB07	ALNL	88
DB07	VB11	87
DB07	VB10	88
DB07	ADAR	88
DB07	AWBL	88
DB07	ADAL	88
DB07	PLNR	88
DB07	ALNR	88
DB07	AUAL	88
DB07	PVR	88
DB07	AUAR	88
DB07	DB06	87
DB07	SIBVL	88
DB07	SIBVR	88
DB07	SIBDR	88
DB07	SIBDL	88
DB07	PVT	88
DB07	AIML	88
DB07	URYVL	88
DB07	AIMR	88
DB07	RMDR	88
DB07	PVM	88
DB07	VD11	88
DB07	VD10	88
DB07	VD13	87
DB07	VD12	87
DB07	PVDL	88
DB07	DA01	88
DB07	DA03	88
DB07	DA02	88
DB07	PVDR	88
DB07	DA04	88
DB07	DA07	87
DB07	DA06	88
DB07	DA09	87
DB07	DA08	87
DB07	RMDL	88
DB07	RIAR	88
DB07	PHBR	88
DB07	PHBL	88
DB07	RIAL	88
DB07	RIR	88
DB07	RIS	88
DB07	PDB	87
DB07	PDA	88
DB07	AS11	87
DB07	AS10	87
DB07	RID	88
DB07	AVJR	88
DB07	URYDR	88
DB07	URYDL	88
DB07	AVJL	88
DB07	RIGL	88
DB07	ASJL	88
DB07	ALML	88
DB07	IL2L	88
DB07	IL2R	88
DB07	ALMR	88
DB07	ASJR	88
DB07	PVNL	88
DB07	RMGL	88
DB07	URXR	88
DB07	URXL	88
DB07	BDUR	88
DB07	BDUL	88
DB07	RMGR	88
DB07	SABD	88
DB07	AINR	88
DB07	PVWL	88
DB07	AINL	88
DB07	PVWR	88
DB07	IL1DL	88
DB07	AWCR	88
DB07	RIVL	88
DB07	IL1R	88
DB07	DVA	88
DB07	DVC	88
DB07	DVB	88
DB07	RIML	88
DB07	IL1L	88
DB07	RIVR	88
DB07	IL1DR	88
DB07	RMFL	88
DB07	RMFR	88
DB07	RIBL	88
DB07	URAVL	88
DB07	ASER	88
DB07	URAVR	88
DB07	BAGR	88
DB07	AVFL	88
DB07	PQR	88
DB07	AVFR	88
DB07	BAGL	88
DB07	URADL	88
DB07	RMDVR	88
DB07	RMDVL	88
DB07	URADR	88
DB07	URBL	88
DB07	PVPL	88
DB07	PVPR	88
DB07	AVHR	88
DB07	IL1VR	88
DB07	IL1VL	88
DB07	SIAVL	88
DB07	VC05	88
DB07	VC04	88
DB07	VC01	88
DB07	VC03	88
DB07	VC02	88
DB07	SIAVR	88
DB07	ADLL	88
DB07	HSNL	88
DB07	CEPVR	88
DB07	CEPVL	88
DB07	HSNR	88
DB07	ADLR	88
DB07	ASKR	88
DB07	SIADL	88
DB07	SIADR	88
DB07	ASKL	88
DB07	CEPDL	88
DB07	PHCL	88
DB07	SAAVL	88
DB07	SAAVR	88
DB07	PHCR	88
DB07	CEPDR	88
DB07	AVBR	88
DB07	SMDDL	88
DB07	SMDDR	88
DB07	AVBL	88
DB07	SMDVR	88
DB07	AS07	88
DB07	SMDVL	88
DB07	VA10	88
DB07	VA11	88
DB07	VA12	87
DB07	OLLR	88
DB07	RMDDR	88
DB07	RMER	88
DB07	AIAR	88
DB07	RMEV	88
DB07	RMEL	88
DB07	AIAL	88
DB07	RMDDL	88
DB07	RMED	88
DB07	SAADR	88
DB07	SMBVL	88
DB07	AVL	88
DB07	AVM	88
DB07	SMBVR	88
DB07	SAADL	88
DB07	AVG	88
DB07	ASEL	88
DB07	SMBDR	88
DB07	ASGL	88
DB07	SMBDL	88
DB07	AVEL	88
DB07	IL2DL	88
DB07	ASGR	88
DB07	IL2DR	88
DB07	AVER	88
DB07	URYVR	88
DB07	SDQR	88
DB07	AWBR	88
DB07	RIGR	88
DB07	SDQL	88
DB07	AIBR	88
DB07	PVCR	88
DB07	PVCL	88
DB07	AIBL	88
DB07	AQR	88
DB07	SABVR	88
DB07	SABVL	88
DB07	DD04	87
DB07	DD05	87
DB07	DD06	87
DB07	ADFL	88
DB07	DD01	88
DB07	DD02	88
DB07	DD03	88
DB07	ASHL	88
DB07	PLNL	88
DB07	ASHR	88
DB04	DB05	88
DB04	AS08	88
DB04	AS09	88
DB04	VB11	88
DB04	DB06	88
DB04	VD13	88
DB04	VD12	88
DB04	DA07	88
DB04	DA06	88
DB04	DA09	88
DB04	DA08	88
DB04	PDB	88
DB04	AS11	88
DB04	AS10	88
DB04	AS07	88
DB04	VA12	88
DB04	DD04	88
DB04	DD05	88
DB04	DD06	88
DB05	OLLL	88
DB05	VD02	88
DB05	VD03	88
DB05	VD01	88
DB05	VD06	88
DB05	VD07	88
DB05	VD04	88
DB05	VD05	88
DB05	VD08	88
DB05	VD09	88
DB05	OLQDR	88
DB05	RIFR	88
DB05	PHAR	88
DB05	PHAL	88
DB05	RIFL	88
DB05	OLQDL	88
DB05	RIH	88
DB05	AFDL	88
DB05	ALA	88
DB05	AFDR	88
DB05	AVKR	88
DB05	RIPL	88
DB05	RIPR	88
DB05	AVKL	88
DB05	RMHL	88
DB05	ADER	88
DB05	ADEL	88
DB05	DA05	88
DB05	RMHR	88
DB05	AIZL	88
DB05	AWAR	88
DB05	ASIL	88
DB05	AIZR	88
DB05	LUAR	88
DB05	AVDR	88
DB05	AS04	88
DB05	AS05	88
DB05	AS06	88
DB05	PLMR	88
DB05	AS01	88
DB05	AS02	88
DB05	AS03	88
DB05	AVDL	88
DB05	AS08	87
DB05	AS09	87
DB05	LUAL	88
DB05	PDEL	88
DB05	PDER	88
DB05	RIBR	88
DB05	AWCL	88
DB05	VB05	88
DB05	FLPR	88
DB05	FLPL	88
DB05	URBR	88
DB05	ASIR	88
DB05	AWAL	88
DB05	VB08	88
DB05	ALNL	88
DB05	VB11	87
DB05	VB10	88
DB05	ADAR	88
DB05	AWBL	88
DB05	ADAL	88
DB05	PLNR	88
DB05	ALNR	88
DB05	AUAL	88
DB05	PVR	88
DB05	AUAR	88
DB05	DB06	87
DB05	SIBVL	88
DB05	SIBVR	88
DB05	SIBDR	88
DB05	SIBDL	88
DB05	PVT	88
DB05	AIML	88
DB05	URYVL	88
DB05	AIMR	88
DB05	RMDR	88
DB05	PVM	88
DB05	VD11	88
DB05	VD10	88
DB05	VD13	87
DB05	VD12	87
DB05	PVDL	88
DB05	DA01	88
DB05	DA03	88
DB05	DA02	88
DB05	PVDR	88
DB05	DA04	88
DB05	DA07	87
DB05	DA06	88
DB05	DA09	87
DB05	DA08	87
DB05	RMDL	88
DB05	RIAR	88
DB05	PHBR	88
DB05	PHBL	88
DB05	RIAL	88
DB05	RIR	88
DB05	RIS	88
DB05	PDB	87
DB05	PDA	88
DB05	AS11	87
DB05	AS10	87
DB05	RID	88
DB05	AVJR	88
DB05	URYDR	88
DB05	URYDL	88
DB05	AVJL	88
DB05	RIGL	88
DB05	ASJL	88
DB05	ALML	88
DB05	IL2L	88
DB05	IL2R	88
DB05	ALMR	88
DB05	ASJR	88
DB05	PVNL	88
DB05	RMGL	88
DB05	URXR	88
DB05	URXL	88
DB05	BDUR	88
DB05	BDUL	88
DB05	RMGR	88
DB05	SABD	88
DB05	AINR	88
DB05	PVWL	88
DB05	AINL	88
DB05	PVWR	88
DB05	IL1DL	88
DB05	AWCR	88
DB05	RIVL	88
DB05	IL1R	88
DB05	DVA	88
DB05	DVC	88
DB05	DVB	88
DB05	RIML	88
DB05	IL1L	88
DB05	RIVR	88
DB05	IL1DR	88
DB05	RMFL	88
DB05	RMFR	88
DB05	RIBL	88
DB05	URAVL	88
DB05	ASER	88
DB05	URAVR	88
DB05	BAGR	88
DB05	AVFL	88
DB05	PQR	88
DB05	AVFR	88
DB05	BAGL	88
DB05	URADL	88
DB05	RMDVR	88
DB05	RMDVL	88
DB05	URADR	88
DB05	URBL	88
DB05	PVPL	88
DB05	PVPR	88
DB05	AVHR	88
DB05	IL1VR	88
DB05	IL1VL	88
DB05	SIAVL	88
DB05	VC05	88
DB05	VC04	88
DB05	VC01	88
DB05	VC03	88
DB05	VC02	88
DB05	SIAVR	88
DB05	ADLL	88
DB05	HSNL	88
DB05	CEPVR	88
DB05	CEPVL	88
DB05	HSNR	88
DB05	ADLR	88
DB05	ASKR	88
DB05	SIADL	88
DB05	SIADR	88
DB05	ASKL	88
DB05	CEPDL	88
DB05	PHCL	88
DB05	SAAVL	88
DB05	SAAVR	88
DB05	PHCR	88
DB05	CEPDR	88
DB05	AVBR	88
DB05	SMDDL	88
DB05	SMDDR	88
DB05	AVBL	88
DB05	SMDVR	88
DB05	AS07	88
DB05	SMDVL	88
DB05	VA10	88
DB05	VA11	88
DB05	VA12	87
DB05	OLLR	88
DB05	RMDDR	88
DB05	RMER	88
DB05	AIAR	88
DB05	RMEV	88
DB05	RMEL	88
DB05	AIAL	88
DB05	RMDDL	88
DB05	RMED	88
DB05	SAADR	88
DB05	SMBVL	88
DB05	AVL	88
DB05	AVM	88
DB05	SMBVR	88
DB05	SAADL	88
DB05	AVG	88
DB05	ASEL	88
DB05	SMBDR	88
DB05	ASGL	88
DB05	SMBDL	88
DB05	AVEL	88
DB05	IL2DL	88
DB05	ASGR	88
DB05	IL2DR	88
DB05	AVER	88
DB05	URYVR	88
DB05	SDQR	88
DB05	AWBR	88
DB05	RIGR	88
DB05	SDQL	88
DB05	AIBR	88
DB05	PVCR	88
DB05	PVCL	88
DB05	AIBL	88
DB05	AQR	88
DB05	SABVR	88
DB05	SABVL	88
DB05	DD04	87
DB05	DD05	87
DB05	DD06	87
DB05	ADFL	88
DB05	DD01	88
DB05	DD02	88
DB05	DD03	88
DB05	ASHL	88
DB05	PLNL	88
DB05	ASHR	88
OLLL	AS08	88
OLLL	AS09	88
OLLL	VB11	88
OLLL	DB06	88
OLLL	VD13	88
OLLL	VD12	88
OLLL	DA07	88
OLLL	DA09	88
OLLL	DA08	88
OLLL	PDB	88
OLLL	AS11	88
OLLL	AS10	88
OLLL	VA12	88
OLLL	DD04	88
OLLL	DD05	88
OLLL	DD06	88
VD02	AS08	88
VD02	AS09	88
VD02	VB11	88
VD02	DB06	88
VD02	VD13	88
VD02	VD12	88
VD02	DA07	88
VD02	DA09	88
VD02	DA08	88
VD02	PDB	88
VD02	AS11	88
VD02	AS10	88
VD02	VA12	88
VD02	DD04	88
VD02	DD05	88
VD02	DD06	88
VD03	AS08	88
VD03	AS09	88
VD03	VB11	88
VD03	DB06	88
VD03	VD13	88
VD03	VD12	88
VD03	DA07	88
VD03	DA09	88
VD03	DA08	88
VD03	PDB	88
VD03	AS11	88
VD03	AS10	88
VD03	VA12	88
VD03	DD04	88
VD03	DD05	88
VD03	DD06	88
VD01	AS08	88
VD01	AS09	88
VD01	VB11	88
VD01	DB06	88
VD01	VD13	88
VD01	VD12	88
VD01	DA07	88
VD01	DA09	88
VD01	DA08	88
VD01	PDB	88
VD01	AS11	88
VD01	AS10	88
VD01	VA12	88
VD01	DD04	88
VD01	DD05	88
VD01	DD06	88
VD06	AS08	88
VD06	AS09	88
VD06	VB11	88
VD06	DB06	88
VD06	VD13	88
VD06	VD12	88
VD06	DA07	88
VD06	DA09	88
VD06	DA08	88
VD06	PDB	88
VD06	AS11	88
VD06	AS10	88
VD06	VA12	88
VD06	DD04	88
VD06	DD05	88
VD06	DD06	88
VD07	AS08	88
VD07	AS09	88
VD07	VB11	88
VD07	DB06	88
VD07	VD13	88
VD07	VD12	88
VD07	DA07	88
VD07	DA09	88
VD07	DA08	88
VD07	PDB	88
VD07	AS11	88
VD07	AS10	88
VD07	VA12	88
VD07	DD04	88
VD07	DD05	88
VD07	DD06	88
VD04	AS08	88
VD04	AS09	88
VD04	VB11	88
VD04	DB06	88
VD04	VD13	88
VD04	VD12	88
VD04	DA07	88
VD04	DA09	88
VD04	DA08	88
VD04	PDB	88
VD04	AS11	88
VD04	AS10	88
VD04	VA12	88
VD04	DD04	88
VD04	DD05	88
VD04	DD06	88
VD05	AS08	88
VD05	AS09	88
VD05	VB11	88
VD05	DB06	88
VD05	VD13	88
VD05	VD12	88
VD05	DA07	88
VD05	DA09	88
VD05	DA08	88
VD05	PDB	88
VD05	AS11	88
VD05	AS10	88
VD05	VA12	88
VD05	DD04	88
VD05	DD05	88
VD05	DD06	88
VD08	AS08	88
VD08	AS09	88
VD08	VB11	88
VD08	DB06	88
VD08	VD13	88
VD08	VD12	88
VD08	DA07	88
VD08	DA09	88
VD08	DA08	88
VD08	PDB	88
VD08	AS11	88
VD08	AS10	88
VD08	VA12	88
VD08	DD04	88
VD08	DD05	88
VD08	DD06	88
VD09	AS08	88
VD09	AS09	88
VD09	VB08	88
VD09	VB11	88
VD09	VB10	88
VD09	DB06	88
VD09	VD11	88
VD09	VD10	88
VD09	VD13	88
VD09	VD12	88
VD09	DA07	88
VD09	DA09	88
VD09	DA08	88
VD09	PDB	88
VD09	AS11	88
VD09	AS10	88
VD09	DVB	88
VD09	AVBL	88
VD09	VA10	88
VD09	VA11	88
VD09	VA12	88
VD09	DD04	88
VD09	DD05	88
VD09	DD06	88
OLQDR	AS08	88
OLQDR	AS09	88
OLQDR	VB11	88
OLQDR	DB06	88
OLQDR	VD13	88
OLQDR	VD12	88
OLQDR	DA07	88
OLQDR	DA09	88
OLQDR	DA08	88
OLQDR	PDB	88
OLQDR	AS11	88
OLQDR	AS10	88
OLQDR	VA12	88
OLQDR	DD04	88
OLQDR	DD05	88
OLQDR	DD06	88
RIFR	AS08	88
RIFR	AS09	88
RIFR	VB11	88
RIFR	DB06	88
RIFR	VD13	88
RIFR	VD12	88
RIFR	DA07	88
RIFR	DA09	88
RIFR	DA08	88
RIFR	PDB	88
RIFR	AS11	88
RIFR	AS10	88
RIFR	VA12	88
RIFR	DD04	88
RIFR	DD05	88
RIFR	DD06	88
PHAR	AS08	88
PHAR	AS09	88
PHAR	VB11	88
PHAR	DB06	88
PHAR	VD13	88
PHAR	VD12	88
PHAR	DA07	88
PHAR	DA09	88
PHAR	DA08	88
PHAR	PDB	88
PHAR	AS11	88
PHAR	AS10	88
PHAR	VA12	88
PHAR	DD04	88
PHAR	DD05	88
PHAR	DD06	88
PHAL	AS08	88
PHAL	AS09	88
PHAL	VB11	88
PHAL	DB06	88
PHAL	VD13	88
PHAL	VD12	88
PHAL	DA07	88
PHAL	DA09	88
PHAL	DA08	88
PHAL	PDB	88
PHAL	AS11	88
PHAL	AS10	88
PHAL	VA12	88
PHAL	DD04	88
PHAL	DD05	88
PHAL	DD06	88
RIFL	AS08	88
RIFL	AS09	88
RIFL	VB11	88
RIFL	DB06	88
RIFL	VD13	88
RIFL	VD12	88
RIFL	DA07	88
RIFL	DA09	88
RIFL	DA08	88
RIFL	PDB	88
RIFL	AS11	88
RIFL	AS10	88
RIFL	VA12	88
RIFL	DD04	88
RIFL	DD05	88
RIFL	DD06	88
OLQDL	AS08	88
OLQDL	AS09	88
OLQDL	VB11	88
OLQDL	DB06	88
OLQDL	VD13	88
OLQDL	VD12	88
OLQDL	DA07	88
OLQDL	DA09	88
OLQDL	DA08	88
OLQDL	PDB	88
OLQDL	AS11	88
OLQDL	AS10	88
OLQDL	VA12	88
OLQDL	DD04	88
OLQDL	DD05	88
OLQDL	DD06	88
RIH	AS08	88
RIH	AS09	88
RIH	VB11	88
RIH	DB06	88
RIH	VD13	88
RIH	VD12	88
RIH	DA07	88
RIH	DA09	88
RIH	DA08	88
RIH	PDB	88
RIH	AS11	88
RIH	AS10	88
RIH	VA12	88
RIH	DD04	88
RIH	DD05	88
RIH	DD06	88
AFDL	AS08	88
AFDL	AS09	88
AFDL	VB11	88
AFDL	DB06	88
AFDL	VD13	88
AFDL	VD12	88
AFDL	DA07	88
AFDL	DA09	88
AFDL	DA08	88
AFDL	PDB	88
AFDL	AS11	88
AFDL	AS10	88
AFDL	VA12	88
AFDL	DD04	88
AFDL	DD05	88
AFDL	DD06	88
ALA	AS08	88
ALA	AS09	88
ALA	VB11	88
ALA	DB06	88
ALA	VD13	88
ALA	VD12	88
ALA	DA07	88
ALA	DA09	88
ALA	DA08	88
ALA	PDB	88
ALA	AS11	88
ALA	AS10	88
ALA	VA12	88
ALA	DD04	88
ALA	DD05	88
[truncated: 3,429 more rows]
