# Supplementary material for: Synthetic ablations in the C. elegans nervous system
Source: Netw Neurosci. 2020 Mar 1;4(1):200–16. doi: 10.1162/netn_a_00115 (PMC7055645; doi:10.1162/netn_a_00115)
Supplement: Supplementary file 3 [file netn-04-200-s002.xlsx]

## Sheet: Sheet1
Neuron pair		Number controllable muscles (healthy = 89)				Triple ablations which lead to a reduction in controllability for input to {ALML/R} or {AVM,PLML/R}
VA02	PLMR	DA08	88			All ablation triplets not in this list do not change the healthy level of controllability.
DB07	VD05	RIFR	88
URAVL	RMED	DD05	88
URAVL	ASER	DD04	88
SIBDR	SABVL	DD06	88
DB07	URBR	AIML	88
AVAL	VB01	RIPR	88
IL2VR	PDB	RMFL	88
DB07	PLMR	HSNR	88
DB06	RMFR	ASGR	88
URYVL	AS10	URADR	88
DB07	FLPL	PHBR	88
RIPR	ASIL	DA07	88
HSNR	DD06	PLNL	88
DB06	IL2L	DVC	88
VD05	DA08	RIS	88
AS02	VD12	IL1VR	88
VA09	DB05	RMDVL	88
VB11	ALMR	AIBL	88
VD06	AS11	AVHR	88
VB11	SIBDL	CEPDL	88
RIFR	RIFL	AS08	88
RIFR	AS10	AINR	88
DB04	RIGL	DD05	88
SIBVR	PDB	DD04	87
AFDL	AVKL	AS11	88
DB04	DB05	ADER	88
PDB	RMDDL	SDQL	88
AS07	DD04	DD06	87
ADFR	AIBR	DD04	88
AVAL	ALNL	IL2L	88
RIMR	SMBDR	DD06	88
AS08	BAGR	AWBR	88
DB03	BDUL	DD04	88
AS03	DA09	SAADR	88
DA07	URAVR	AIBR	88
AVAR	PDEL	AIMR	88
DA09	ASJL	AIBR	88
AS10	BDUR	VA10	88
AS08	DA06	ADLL	88
FLPL	DA09	SABD	88
VB09	AS08	SIAVL	88
DA05	SABVL	DD06	88
AVAR	RIBR	ASKR	88
VD04	VD12	DA07	87
DA09	RIML	SAADL	88
BDUL	AINL	VA12	88
ASIR	VA12	AIAR	88
DB02	AVKL	DA07	88
AVKR	AS01	VD12	88
AVAR	AVJL	VA11	88
PVDL	SMDVL	DD04	88
AS08	URBR	PQR	88
FLPR	PDB	SIADL	88
AS09	PDA	AIAL	88
VB05	AWAL	VB11	88
AVDR	LUAL	DD06	88
AS10	URYDL	PHCL	88
RMHR	DB06	PHCL	88
PDB	URYDL	SIADR	88
DB07	AIML	DA08	87
IL2VR	SIADL	VA12	88
DA07	URADR	ASHR	88
AFDR	VA12	ASGL	88
PDA	AS11	IL2L	88
VB01	VB11	PVDR	88
RIPR	AS11	PVPR	88
AS08	SIBDR	URYVL	88
VA07	SIBVR	VD12	88
AS09	VB10	PVWR	88
ALA	DA07	PVWL	88
ALA	RIPR	AS08	88
VB04	VD12	AVHR	88
PDER	RIBR	PDB	88
VA08	DB03	DD05	88
PHAL	AS08	DB06	87
ADFR	DA08	SABVL	88
RIPR	VB10	AS11	88
DB05	URAVR	VC03	88
AS11	ADLR	ASHL	88
AS02	URXR	DD05	88
VD13	BAGL	VA10	88
PDB	URYDL	DD05	87
AWAL	VB11	AVJL	88
VB09	RIFL	VA11	88
DA09	PHCL	PHCR	88
RIVR	RIBL	DD06	88
SIBVR	AS10	AS07	88
VB09	VD12	DVA	88
AVAL	VA02	ASIL	88
AVAR	DB04	SMDVL	88
OLQVR	VB10	VA12	88
AS10	ALML	AIAR	88
VA12	AIAL	AVER	88
AS11	SMBVR	PLNL	88
PHAR	DB06	DA01	88
AS09	PDA	IL2R	88
AVJL	IL1L	DD05	88
RMDR	DA08	DD02	88
VB07	ALA	VB11	88
VB07	OLLL	VD12	88
DB07	LUAL	RIVR	88
DB05	RMED	AWBR	88
AS10	DVA	ASER	88
OLQDL	DA07	IL1DL	88
DB07	ASJL	RMDVL	88
AWCL	RIR	VA12	88
AVAR	VA05	SIBDR	88
IL2VR	PVQR	VA12	88
DB07	URBR	URADL	88
VD10	IL1DL	AVBL	88
PVQR	PHAL	DD04	88
DB02	DA08	AVM	88
PHAR	VB11	IL2DL	88
VA08	SIBVR	AS10	88
DB01	AS05	DD04	88
VA04	RMGL	DD05	88
AVAR	DB04	PHCR	88
DA09	SIADR	PLNL	88
AVHL	PDB	VA11	88
DB05	SMBDR	SDQR	88
VB03	DA08	PHCR	88
IL1L	IL1VL	VA12	88
AVDL	VB11	URXL	88
AIAR	RMEL	DD06	88
AWAR	LUAL	VD12	88
VB11	PQR	PHCL	88
AIZL	ASIL	DD05	88
DA05	RMDR	DA09	88
VD12	PVPL	ADLL	88
PVNR	DA06	AS11	88
AVAR	ADEL	URYVL	88
AS08	FLPL	AVL	88
DA09	URAVL	RIGR	88
ADEL	AS10	BDUL	88
AVAR	AIAR	DD02	88
AVJL	DD06	ADFL	88
AVKL	SIBVR	VA12	88
IL2VR	VD12	RMFL	88
PDB	AINL	ADLR	88
RIPR	AS08	SIADR	88
SIBVL	RIR	DD04	88
VB11	SIAVL	SMDVR	88
VD07	AS08	DA01	88
VB04	DA08	IL1L	88
VD05	AS10	IL1VL	88
RIPR	DA08	RMGR	88
VA08	AS11	URADL	88
ADLR	CEPDR	VA12	88
DB02	VD13	SABVL	88
AVAL	AFDR	ASHL	88
DB06	DA02	DD04	87
VB02	PVQR	VB11	88
ALA	RIBR	DA08	88
AWCL	DA09	HSNL	88
DA03	DA08	RMDVR	88
VD12	CEPDR	DD03	88
VB02	ALNL	DA08	88
VB11	AIML	CEPVL	88
AVAL	FLPR	URAVL	88
DB07	AQR	DD06	87
ALA	DA09	SMDDL	88
AVAL	RMDL	ASEL	88
FLPL	VD12	RIS	88
AS09	AUAR	SMBDL	88
AVAR	IL2VL	ADAR	88
ASIL	DB06	SMBVL	88
ALNR	VA11	VA12	88
PVQL	DA09	RIR	88
AS08	AS10	URXL	87
VB11	VD10	VA10	87
VB07	AWCL	DD05	88
AWAR	DA09	AVJL	88
AVAR	ADER	SIBDR	88
DB06	SMBDR	DD04	87
VB09	AS09	SIBVR	88
VD12	AVHR	VC04	88
ALNL	IL1DR	DD05	88
RICR	AS09	ALNL	88
SIBVR	DA07	SMDDR	88
AIZR	DA08	URXR	88
DA07	RIR	URYDR	88
AS08	URXL	AVEL	88
AIZL	DB06	PDA	88
DB05	AWCR	AVBL	88
AWCL	VB11	URAVL	88
PVQL	CEPVL	DD05	88
VA09	DA08	ASKR	88
RIPL	VD13	ADLR	88
DA09	PVNL	CEPDL	88
VD13	PVWR	RMDDL	88
RIPR	AWBL	VD13	88
DB01	VB11	AIAL	88
AVJL	RMDVR	DD06	88
DB05	AWBL	PLNR	88
DB07	DA09	RID	87
AVAL	VB03	PVT	88
AIZR	AWCL	VA12	88
VD11	DA08	RMDVL	88
RIFR	AS09	AVG	88
AVAL	AVKL	AVBL	88
AVAR	URYVL	RIML	88
DA08	IL2L	URYVR	88
DB06	DA08	RMGL	87
VD05	VB11	AIBL	88
AS05	DA08	RMDDL	88
VA06	DB06	VC04	88
PLML	DB07	AIBL	88
DB07	PHBR	SMBVL	88
VD02	ADAR	DA07	88
RICL	IL1L	DD05	88
VA12	DD02	PLNL	88
PVR	AVL	DD05	88
PVT	PVM	VD12	88
VD04	AS08	DA09	87
AWAL	DB06	AVG	88
DB06	SAAVR	AVBL	88
AVAL	IL2VR	IL2VL	88
AVAL	CEPVR	DD01	88
ALNL	IL2L	DD04	88
AS09	ADAR	ASGL	88
ADER	AVJL	DD05	88
VD12	SIADL	ASHL	88
VD03	ASGL	DD06	88
DA07	ALMR	DVB	88
ALML	VA12	RIGR	88
VB10	VD11	SIADL	88
DA07	VC05	ASKL	88
AS08	SIBDR	IL2R	88
AVAR	BAGL	ASEL	88
AVAL	PVT	AVJR	88
DA09	DVB	SIAVL	88
AIMR	DA09	RIR	88
AVAR	AINR	VC01	88
DA09	BAGL	AVG	88
AS08	PVPL	DD06	87
AS09	ALNR	RID	88
AS04	PDB	SABD	88
VD12	IL2R	IL1R	88
ADER	SABD	DD04	88
AVHL	AS11	IL1R	88
AVAR	PDER	RMED	88
AIYL	LUAR	DA09	88
VA03	AS10	IL2DL	88
FLPL	ADLL	DD04	88
BDUR	PVWL	DD06	88
LUAL	PVT	DD04	88
AVAR	AUAL	CEPDL	88
DB02	VD02	PDB	88
AS08	SIADL	AVG	88
AWAL	VB11	AIAR	88
AVAL	PVNR	SMBVR	88
AS09	VD13	ASER	87
DB01	AVKR	VB11	88
DB02	DA07	RMGR	88
AVAL	VD08	DD06	87
PHAL	DA07	PVCR	88
DB01	VB11	ASJL	88
DB05	VD13	DA07	86
AS09	DA02	CEPVR	88
VB08	DVB	PVPR	88
AWBL	VD12	PVCL	88
PLMR	DA07	PVNL	88
VB11	ASHL	ASHR	88
ADER	AS08	RMDVR	88
SIBDR	DD04	DD06	87
DB04	DB05	RMDDL	88
AS05	DB06	SIADL	88
AS02	VB08	DD04	88
VB11	DA04	DD01	88
AWBL	URYDL	VA12	88
VD09	AIZL	PDB	88
VB08	VB10	RIVR	88
DB07	BAGL	ASEL	88
AS11	IL1R	PVCR	88
DB07	DB05	SAAVR	87
VD09	VB10	RMDVL	88
URYDL	IL1DR	DD04	88
IL2VL	AS08	RMGR	88
AVDL	AS10	ASGR	88
VB06	DA09	SMBDR	88
AVKL	AS11	ASKR	88
AVKR	DB06	SIADR	88
VB06	DA07	ADFL	88
RIBR	PDB	ALML	88
DB05	AWCL	RIGL	88
ADFR	VD02	DD04	88
VA11	ASEL	DD05	88
AS09	RMGR	DD04	87
VB03	PDA	DD04	88
AVL	SMBDR	DD06	88
VB04	DA07	RMFR	88
AVAL	RIBL	PLNL	88
DA07	AVER	PLNL	88
AS08	VB05	ALNL	88
OLQDL	AFDL	VD12	88
AIYL	DB02	VB11	88
RIAL	AS10	RIBL	88
DB07	SIBDR	AWBR	88
DB07	AVBR	SMDDR	88
AVKR	RIR	AS10	88
DB07	OLQDL	AIML	88
IL1VL	SIAVR	DD05	88
DVB	ASKL	DD05	88
VD02	ADLR	DD06	88
AVAR	SIBDL	BAGL	88
AVAR	VB04	PVNL	88
DB05	DVC	RMER	88
ASIL	RMDL	DD04	88
RIPR	ALNL	VD12	88
AS08	VD13	RMED	87
VB09	RMDR	DD06	88
AS09	DVB	URYVR	88
VD11	IL2R	DD05	88
VD03	DB06	RMER	88
URBR	DA07	PDB	87
AIZL	VD12	RIBL	88
AVAR	URXR	BDUR	88
IL1VR	SDQR	DD06	88
ADER	AS09	AVHR	88
AVAL	PVPL	SABVR	88
AVAR	ALNL	CEPDR	88
DB05	AFDR	AVFL	88
RIVR	URAVR	DD06	88
AS09	URYDR	SAAVL	88
VB11	PVWL	IL2DL	88
AIYR	DB07	PHCL	88
AS08	HSNR	AVBL	88
RIPR	VD13	RIAL	88
LUAR	PDB	RMDDL	88
DB04	AS10	DD03	88
VB11	BDUR	SMDDL	88
DB06	URYVL	IL2L	88
DB06	BDUL	SABD	88
VA10	SABVL	DD05	88
VC01	CEPDR	DD04	88
AS08	RID	ASER	88
VB05	DA07	AIBR	88
VA09	VD09	AIAL	88
DB06	ASJL	AVHR	88
AIMR	PDB	DVC	88
AVAR	AFDR	AWBR	88
RIH	VA12	RMED	88
VB11	AINL	AVBR	88
DB07	AWCL	PVNL	88
AVAL	ALML	AWBR	88
DA03	AS11	SMBVL	88
DA09	BDUR	AVL	88
VA02	PDB	DD05	87
PDB	IL1DR	CEPVL	88
RIFR	PDB	AS10	87
VB06	PDB	SDQR	88
VB11	AUAR	PVPL	88
ASJR	DD04	PLNL	88
VB11	RMGR	ADFL	88
VA09	AS11	DVC	88
AIZR	AWAL	AS11	88
PVM	ASGL	DD04	88
AVAL	AVL	SMBDL	88
DB05	AVG	DD02	88
DB06	AINL	IL1DR	88
URADL	OLLR	DD06	88
AS02	DB06	RMEL	88
ADEL	AS11	AVEL	88
AVAR	VD12	SAADR	87
AIYL	BAGL	DD05	88
RIFR	DA03	DD06	88
AS09	PDEL	BDUR	88
IL2VL	DA09	AVJL	88
IL2VL	VD13	VA10	88
DA07	SMDDR	SMBDR	88
AS09	BDUR	DVC	88
VD12	RMGL	CEPVL	88
RIMR	VD13	DA03	88
DA09	SMDVR	AWBR	88
RMFR	SMDVL	DD05	88
IL2VL	DA08	SAADL	88
VD08	BAGL	DD06	88
AVAR	VB04	URADR	88
PVNR	DA09	PVPR	88
PDEL	AWBL	VA12	88
AVAR	RMFR	AVBR	88
VB07	ASIL	AS10	88
VB05	AS11	URADR	88
DA07	PVWR	SABVL	88
VD11	DA08	RMDDR	88
AVAL	DB02	SIADL	88
DB02	PLMR	DB06	88
AS06	IL2DL	DD06	88
VD07	PDB	VC02	88
DB05	ALNR	RMDVL	88
DB05	AVBR	VA11	88
PVDR	ASGL	DD06	88
AS10	IL2L	VA11	88
AS08	CEPDL	PHCR	88
AVAL	DVA	SMBVR	88
DB05	ADAR	RID	88
AVDR	AINR	DD04	88
OLQDL	PLMR	DA07	88
PDEL	VB11	SABVR	88
RIFR	VD13	BAGR	88
PDB	AS11	PLNL	87
VD13	ASER	AWBR	88
DA07	DVC	URADR	88
PDA	PHCL	VA12	88
DB01	AIZL	DA08	88
PDB	AVBL	AWBR	88
AVAR	AS05	ASIR	88
DB05	PVT	RMEV	88
VA06	DB05	URYVR	88
AVAR	DA08	SAADL	87
DB06	DVB	ASHR	88
OLQVL	URBR	PDB	88
AVAL	RIAL	ASGR	88
DA07	IL1DL	AVBL	88
SIBDR	VD13	RMGL	88
AIYR	RMDDR	DD04	88
DA04	DA08	AIBR	88
DB07	CEPVL	SAAVL	88
DA03	DD06	ASHR	88
ADAR	BAGL	DD05	88
AIZL	VB08	DD06	88
RIS	AINR	DD06	88
AS08	PHBL	AIAR	88
VB08	PVWR	VA11	88
AS04	DB06	RIR	88
PVNR	DA08	URXL	88
VB02	DB06	URXL	88
URAVL	VC02	DD04	88
RIVR	SMBDR	DD06	88
AIYR	AS11	AVFL	88
RIMR	VD12	AVG	88
DB06	RMDR	RIVR	88
VB06	AWBL	AS11	88
PLML	DB05	SMBVR	88
DA07	AS11	RIML	87
DA05	AS10	OLLR	88
AS10	IL2L	URADL	88
VB08	DVB	AVFR	88
AIZL	AS09	AWAL	88
URBR	OLLR	DD04	88
AVAR	PHBR	SMBDR	88
DB07	CEPVR	SMDVL	88
LUAR	PDB	SMDDL	88
AVAR	AVHL	DB04	88
VD13	SAAVR	AVER	88
VB11	AVJR	AIBR	88
PVM	PDB	SAAVL	88
DB06	RID	IL2DR	88
VB03	AS02	DA09	88
PVDL	DVC	DD06	88
AVAL	AINL	AVFR	88
OLQVR	DB06	AVFL	88
IL2VR	DA08	ASEL	88
VB06	VD12	RMDL	88
RIFL	VB10	VD13	88
AVAL	RMEV	SAADR	88
AVKR	AIZL	VB11	88
VB11	RIAL	ASGL	88
AVAL	AWAL	AIMR	88
VB09	VB05	DA07	88
DA09	IL1DR	BAGR	88
SIBDL	DA09	BDUL	88
AVDL	VB11	SMDVL	88
VA04	AS08	DD02	88
VB11	RMDDR	AIBR	88
DVC	VC03	DD06	88
VA07	AS08	IL2L	88
PDEL	SIBDR	DA09	88
AS02	PDB	ALML	88
DB07	AUAL	AIBL	88
DB06	ALML	VC02	88
AIYR	AVAL	URAVR	88
VA06	SIADR	VA12	88
RIFL	AS08	PVM	88
AFDL	AS09	URYDR	88
AS08	PVDR	RMFR	88
IL2VL	VA03	DD06	88
AS11	AVJR	ASJL	88
RIFR	VD12	VA11	88
PVNR	AS11	SDQR	88
VD06	AS08	AWCR	88
ADAL	DB06	RMEV	88
VB11	URXL	IL1DR	88
AVKL	AS10	AS07	88
DA08	AVJL	URADR	88
AS06	AS09	AVER	88
AS09	SIBDR	URBL	88
DA07	PHBL	PVNL	88
DB05	VC04	SMBDR	88
AS10	AS07	RMED	88
URYDL	VA12	SABVR	88
VD11	DVB	AS07	88
VB03	DB07	CEPDL	88
DB04	DVB	VA12	88
DB07	AFDR	DD06	87
AS09	VD11	AVG	88
VB11	URADR	SMDVR	88
AS08	URADL	AVM	88
RMHL	VB11	AVFR	88
AIYR	AIYL	DD04	88
VD12	PVDR	PDB	87
RIPL	AS10	RMDVR	88
VA07	VA12	PLNL	88
VA03	PLML	DB07	88
PLML	DA07	SDQL	88
DB06	CEPVL	HSNR	88
VB10	SMDVR	DD04	88
PVM	VD13	ASEL	88
VB09	RMHR	DD06	88
AUAR	RMDL	PDB	88
DB03	DA07	IL1VL	88
ADFR	AWCL	DD05	88
AS09	LUAL	ASGL	88
AVHR	ADLR	DD06	88
VD09	VB11	SAAVL	88
AS10	RIGR	ADFL	88
VA03	DB07	RMDR	88
AS08	DB06	URYVL	87
FLPL	DB06	PDB	87
VA06	BAGL	VA12	88
OLQDL	RIH	DD04	88
AS08	RMGR	ADLR	88
VA04	LUAR	AS11	88
SIBDL	PDB	IL1R	88
VA05	PDB	BDUL	88
VD09	RIBR	VB11	88
VD08	ADER	VA12	88
DB05	AVDL	LUAL	88
VA08	PLMR	AS11	88
AVHL	AS01	AS10	88
AVAR	PVNL	SMBVL	88
AVAR	RIPL	RIBR	88
PVT	DA08	IL1DL	88
DB05	IL1R	SMDVL	88
PHAR	DB06	HSNL	88
VD12	SMBVR	DD02	88
PLML	DB05	AVBL	88
PVNR	DB06	SMBVL	88
RICL	DB06	ADFL	88
VA06	VD13	RIS	88
VA03	PVCR	DD05	88
LUAR	VB11	URADR	88
PLNR	RMDDR	DD05	88
PHBR	DD04	ADFL	88
DA08	RIBL	URADL	88
DB07	ADEL	AVEL	88
AS11	DVB	AIAR	88
AVAR	URYDL	RMER	88
AVHL	ASIL	VD13	88
VB11	RIAL	URADL	88
DA02	OLLR	DD05	88
ASKR	SMBVR	DD05	88
VD10	SDQR	DD06	88
VD13	PQR	AVER	88
VD12	AINR	IL1DL	88
ADER	URAVR	DD04	88
ASIR	SIAVL	VA12	88
AS11	BDUL	SMBDL	88
VB03	DB07	ALNR	88
RICR	DA07	SMBDL	88
AUAR	PVT	PDB	88
DB07	URYDL	VC01	88
AVFR	PVPR	DD06	88
DB06	AS10	AIAR	87
DB07	DA04	ASGR	88
VD05	AVHR	VA12	88
RIBL	VA12	SMBDR	88
ALA	PDB	RIBL	88
AS10	AVBL	AIBR	88
AVAL	URAVR	SABVR	88
DB07	DVB	AVBR	88
OLQVL	AVKR	AS09	88
DA09	VC01	HSNL	88
AIZR	AS09	PHCR	88
AVAR	PDA	CEPDL	88
VB04	AS08	PVM	88
AIZR	URBR	DA08	88
AIYR	AFDL	AS09	88
PDER	VD13	PVWR	88
VD13	URYDR	AVFR	88
DA03	DA09	AVBL	88
URADL	DD06	ASHL	88
VB11	VA11	DD01	88
PHBR	AIAR	DD05	88
PDB	ASGR	SABVR	88
AVAR	PDER	PHBL	88
RIBR	VD13	VC01	88
DB02	PVM	DA08	88
AWCR	RIVL	DD05	88
VD02	PVM	DA09	88
PVDL	DA01	PDB	88
PVDL	AS10	URBL	88
AVAR	VD11	AVFR	88
URYVL	PHBR	AS10	88
DB05	VD02	AWBL	88
AS08	AUAL	PHCR	88
PHAL	VA12	SDQL	88
DB05	PDER	AWBR	88
AVAL	AVKL	URBL	88
FLPR	VD12	CEPDR	88
DA08	DD04	ASHR	87
DB07	VA11	SMBDL	88
VD05	SIBVR	VA12	88
AWCL	AS11	RMER	88
AVAR	AWCL	SABVL	88
AVAL	RIBR	RMED	88
AVKR	DA08	RID	88
AVAL	AFDR	URYDL	88
VD09	VB10	PVPL	88
DA08	RID	PVPL	88
AVAR	VB11	IL2L	87
DB06	ALMR	VC03	88
ADFR	AS10	PVPR	88
RMHL	DB06	AVM	88
VD08	AVDL	DD05	88
ADEL	PDB	ASGL	88
AVAL	VD07	OLQDR	88
DA07	DA06	DA09	87
DB07	AS09	AINL	87
DA08	SAADL	ASHR	88
VB11	DA09	ASER	87
RIPR	AS09	SIADL	88
RIPR	PVT	DD05	88
AS08	RMDDR	AVL	88
AFDL	AS08	PVCL	88
RMDR	VA12	AVEL	88
VB11	AINR	RMEL	88
AS09	URXL	IL1VR	88
VB11	RIS	ASKR	88
VD05	DA08	IL2R	88
ADAL	DA09	ASKR	88
VD13	ASJL	RMER	88
DB03	LUAL	DD04	88
DB07	FLPL	RMEV	88
DB06	PQR	SIAVL	88
AVAL	AFDL	RIGL	88
DA07	URXR	AIAL	88
AVDL	AS08	ADAL	88
OLQVL	DA07	AIAL	88
DA09	RID	OLLR	88
OLQVR	DA09	AVHR	88
AIYL	AS10	URAVR	88
DA07	RID	IL1DL	88
VB03	SIBVR	VA12	88
PDEL	AS11	ASER	88
PHAL	RMFR	DD05	88
URYVL	VA12	RMDDL	88
AVHL	AS08	DA09	87
PHAR	DA09	PHCR	88
VB07	VD13	DA08	87
DB07	AWCL	AUAL	88
PDEL	VD13	RMDL	88
VD02	AVKR	DD06	88
VA09	DB07	AINR	88
AVAL	SIAVL	VC01	88
PLMR	AS08	DA07	87
AVAR	IL1VL	PVCR	88
AVAR	IL1DR	RMDDR	88
DB07	DA04	PQR	88
VD12	VC03	ASHL	88
DA08	AVFL	SMBDL	88
VD11	ASKL	DD05	88
AVAR	ADEL	DA05	88
OLQVR	DA05	PDB	88
AVAR	PVQL	URAVL	88
PLMR	AS08	PVPR	88
AS05	ALNR	DA08	88
VD12	URYDL	PVWL	88
DA08	RMED	SAADL	88
AS03	DB06	IL1DR	88
DA08	ASJL	AIBL	88
PVQL	AS11	DVC	88
AIMR	DA09	SMBVL	88
SIBVR	AVFL	DD05	88
AVJL	AINR	DD06	88
DA07	ASER	AVER	88
DB03	AS10	AVFR	88
RMHL	DB06	PHCR	88
AVAL	RIBR	IL1DL	88
VB09	AVBL	DD02	88
VB03	SIAVL	VA12	88
ADFR	AS09	URBL	88
ADAR	URYVL	DD04	88
AWBL	VD13	SMDDL	88
VB11	SIBVL	ADLL	88
VA05	RMFL	DD06	88
VD09	DVB	CEPVR	88
RIPL	DA04	DA08	88
DA07	AVG	ADFL	88
DB05	PVDR	AVG	88
VD07	AS09	ADFL	88
VD09	AVL	DD05	88
AS08	LUAL	RIML	88
OLLL	DA03	VA12	88
VC04	AS07	VA12	88
VD03	DA09	AVBL	88
AVAL	AS06	RMDVR	88
VD12	RIGL	VC04	88
PHCR	SMDVR	DD04	88
FLPL	AS10	AWCR	88
DB07	PHBL	IL2DR	88
DB05	AS05	IL2DR	88
VD12	ADLR	URYVR	88
AS06	HSNR	DD06	88
DA08	PHBR	PVWR	88
VB11	RMGL	RMED	88
PVDR	AS11	HSNL	88
VD13	SAADL	DD06	87
AS11	SIADR	AVL	88
DA04	SMBVR	DD04	88
DVC	RMDVR	VA12	88
DA09	IL2R	PVWR	88
DB03	AS11	ADFL	88
OLQDL	AS09	DA09	87
DB05	VD08	AVEL	88
VA04	DA07	IL2DL	88
VB01	AVHL	DB06	88
VD08	DA01	DA07	88
DVB	URAVR	DD05	88
ADER	DA07	PHBL	88
OLQDL	PVM	PDB	88
DB04	RMHR	DD06	88
VB04	RIBR	DB06	88
PDEL	VB11	DA04	88
OLQDR	SIBVL	VA12	88
PLNR	DA09	AIAR	88
VD13	RMDVR	SMBDL	88
PDER	DA09	SMBVR	88
AS03	RID	DD05	88
AS08	PVDL	URYDL	88
AS09	AS10	DD03	87
DB07	PDEL	AVFL	88
VD12	RIAR	PVCR	88
VA06	PVR	PDB	88
ALNR	DA09	DVC	88
OLLL	DA09	AS10	87
ALNL	DB06	URYVL	88
RICL	VA08	PDB	88
VD12	DA03	AINL	88
PDB	AVJR	DD04	87
RICR	DA09	AVJL	88
DA05	DA06	DD04	88
VA07	VD12	IL1DL	88
ALNL	VB10	DA08	88
OLQVL	PVNR	DD05	88
ALNR	VD13	RIS	88
AVAR	AUAR	ASHR	88
SIBVL	DA08	AVG	88
AVAL	SAAVR	AIAR	88
VA02	SIBVL	DA08	88
AVAR	RIPR	SABD	88
IL1DR	DD04	DD01	88
RIPL	RMDR	AS10	88
PHAR	AS11	CEPVL	88
VB08	DA09	VC05	88
RICR	AFDR	AS08	88
SIAVL	AVBR	DD06	88
DA07	ALML	AQR	88
DB05	ADEL	RMDVL	88
RICR	AS10	VC01	88
LUAR	AWCL	AS10	88
AVAL	LUAR	URAVL	88
AS09	VC03	DD02	88
VB09	URAVL	DD05	88
DB06	IL2DL	ASHR	88
AVKL	AS09	AINR	88
RIFL	VD12	ALML	88
ADFR	DB06	PVDL	88
AS08	IL1VL	AVL	88
VA06	VD13	SMDVR	88
AS04	AWCL	DD05	88
DB07	AINL	SABVR	88
DVC	SMDDR	VA12	88
LUAL	VD10	VA11	88
SIBVL	AS10	SAAVL	88
DA08	CEPVR	VA11	88
PVT	RIVL	DD04	88
PDB	ALMR	AINL	88
DB06	URYVL	AVBL	88
VD13	SABD	IL1L	88
RMHL	AVJR	DD06	88
AVAL	ALML	AVL	88
RIPL	DB06	RIS	88
RMDR	RMDVL	DD06	88
VD01	AS09	DA03	88
PHAR	DA09	RMDDL	88
AVAL	DA02	SAADL	88
VB08	VD13	RMEL	88
IL2VR	ADFR	AS09	88
DB07	SABD	OLLR	88
PDB	RMDVR	URBL	88
AS11	AINR	CEPVL	88
DB05	PHCL	SMDDR	88
AWAL	VD12	AVFL	88
AIZL	AS10	DD04	87
VA01	DB07	AVJR	88
VD02	AS08	URBR	88
VD13	PDB	ADLL	87
VA04	DB05	SABD	88
DB05	VD02	RIGR	88
PVM	AIAR	DD06	88
DB06	SIBVL	BAGL	88
DA03	AS10	RMEV	88
DA04	DA08	IL1DR	88
AS11	VC05	ASEL	88
VD11	DA08	RMFL	88
AFDR	DB06	AVER	88
DB06	PHCL	AVEL	88
DB05	AIZR	VA12	87
AWAR	ALNL	PDB	88
VB11	OLLR	SDQR	88
PVT	DA09	AS07	88
VD03	VD13	SMBVR	88
AWAR	DA07	ASEL	88
ADER	ASIR	DA08	88
AIZR	SIBVL	DD06	88
DB07	PVDL	IL2L	88
AIZL	VD12	DA09	87
BAGR	SDQR	DD05	88
VA05	DB06	URXL	88
AS08	SIBVR	SABVL	88
AVAL	VD03	AS03	88
AS01	FLPL	VA12	88
AUAL	DA08	SABVR	88
DB01	SMBDL	DD05	88
HSNL	SMDDR	DD06	88
PVNR	VB10	DA07	88
DB05	ALML	SDQR	88
RIPL	DA09	DD02	88
ALNR	DB06	URYDR	88
VB01	VD13	IL1VL	88
AFDR	DA07	SIAVL	88
DB05	RMHR	ASKL	88
OLQVL	DA09	VC03	88
VB08	AS11	SABVL	88
AFDL	DA03	AS10	88
URYDL	HSNL	DD05	88
RICR	VD12	ASKR	88
ADER	URYDL	VA12	88
DB02	DA05	DA07	88
AS08	AVHR	PLNL	88
FLPR	ASEL	DD06	88
VD05	PVDR	DD05	88
AS08	IL2L	BAGR	88
PHAL	VD13	URAVR	88
VD05	PDB	URADL	88
VB04	VD08	DB06	88
DB03	BDUL	DD06	88
PDB	AVJR	DVB	88
SIBVL	PDB	SMDVR	88
DB05	RIPR	BAGL	88
AVAL	ALNL	SAAVL	88
SIBDR	VA12	SAADL	88
AVAR	PDEL	AIML	88
AFDR	DA08	AIAR	88
VA06	AS08	RIR	88
VB01	AIMR	DD04	88
SIBDR	AS10	AIBR	88
VD02	SAADR	DD06	88
URBR	PLNR	DA09	88
DA05	SABVL	DD04	88
VD10	AS10	SMDDR	88
PHAL	AVJL	DD05	88
AS05	VB11	AUAR	88
VD12	SMDDL	SDQR	88
ASIL	DA08	VA10	88
RMDR	AVFR	DD05	88
VB11	RMDR	RMDDR	88
VD12	PVWR	IL2DR	88
VD12	RIAR	RIML	88
AUAR	VD13	DVC	88
AVAL	RIH	AS09	87
VD11	SAAVL	AVBL	88
DA07	PVWL	RMFL	88
AS11	ASKL	PHCL	88
VB03	DB06	IL2R	88
DB05	RIML	IL2DL	88
AS09	AS10	BDUR	87
DB07	AS01	ALML	88
OLQVR	AS10	IL2R	88
DA08	HSNR	VA12	87
AVHL	DB03	DA08	88
SAAVR	SMBDL	DD05	88
DA09	URXL	IL1VR	88
DB05	RIAL	SDQR	88
AS11	ALML	PHCL	88
RIBR	PVDR	DD06	88
DA04	DA07	AINL	88
AS11	AVBL	SMDVR	88
AVAR	URYDR	BAGL	88
VD12	PDA	AIAR	88
ASIL	DA09	PDA	88
AVAL	AFDR	IL2R	88
PHAL	AUAR	VD12	88
AVAL	PVNR	SIBVR	88
ADAL	DB06	DA09	87
VA04	AS08	PHCR	88
IL2VR	AVKR	DD06	88
AWBL	AS10	SMDDL	88
AS06	AS10	SIADR	88
VB11	ADAR	VC05	88
AVAR	AFDL	URYVR	88
VB11	AVEL	AIBL	88
DB07	DA08	RMEV	87
AS02	PDB	SMDVR	88
RIFL	ADER	AS08	88
VC02	RMED	DD06	88
PHAL	AS01	AS09	88
PHAR	DB06	DA03	88
AS05	PDB	URYDR	88
VA01	DB06	BAGR	88
AIML	DA09	AIAL	88
VB02	VD12	URXL	88
ASGR	SABVR	DD05	88
VA06	DA09	AIBR	88
VB07	VD01	DA08	88
DB05	FLPR	SABVR	88
DA07	CEPVR	DD04	87
AFDR	PDER	AS11	88
AVAR	VB02	DD04	87
RICR	DD05	DD06	87
DB05	ADAL	OLLR	88
AS05	PVWL	DD06	88
AVAR	RIAR	PVCL	88
FLPL	SABVR	DD06	88
RMFL	AVEL	DD06	88
ADEL	BAGL	DD04	88
DB07	VB10	PLNR	88
RMFL	SMDVR	DD06	88
AS02	ASGL	DD04	88
VB04	DB01	VD12	88
AS09	DA04	URYDL	88
DB07	AVFL	VA12	87
AS10	IL1L	AVG	88
DB06	AS11	IL1L	87
AVAR	DB07	AWCL	87
SIBVR	AS10	RMEL	88
VD13	VA11	SABVR	88
DA05	VB08	DD05	88
SIBVR	DA07	RMDVR	88
VB03	DA09	AVJL	88
PDB	ASER	SAADR	88
AS08	DA01	DA09	87
RMFR	RMEV	DD05	88
AVKL	AS10	IL2R	88
AS08	VD12	URXR	87
RIAR	VA10	DD04	88
AVDL	VB11	URXR	88
AVAL	PDEL	SIAVR	88
VC04	URYVR	DD04	88
SIBVR	RID	DD04	88
RIPL	DA07	ASKR	88
AFDR	ADER	PDB	88
PHAL	ADER	VA12	88
ASIL	DA09	SMBVL	88
VB02	AWAL	VB11	88
VB03	AS03	AS10	88
RIH	AS08	IL1DL	88
DA09	IL2L	DD06	87
DA07	URYDL	RMER	88
IL1L	RMER	DD05	88
DB02	AS10	SMBVR	88
AS10	VC04	AVBL	88
AWAL	DB06	PHCR	88
AVAR	IL2L	SABD	88
VA07	DB05	IL2L	88
DA08	SAAVL	AVBR	88
DB07	BAGL	CEPVL	88
AIYR	DA09	RIVL	88
AS09	VC01	CEPVL	88
PLML	AIZL	DD06	88
VB11	CEPDR	AIBL	88
AS11	AVBL	RMDDR	88
VB04	DB05	VD10	88
ADFR	AS08	VA11	88
PVDR	ASEL	DD04	88
ALA	RIPL	DA09	88
DB06	RIML	URAVL	88
ADER	RMDDL	DD05	88
ASIR	PVDR	PDB	88
VA03	AS09	URBR	88
VA08	DB05	PHAR	88
SIBVR	VD12	AIBR	88
VA01	AS09	HSNL	88
AVAL	PVR	VA10	88
DB05	RIH	DA01	88
AWAL	ALNR	DD06	88
DA08	SIAVL	SAADL	88
DB06	PHCL	SABVL	88
VB11	URXR	RMEV	88
DA08	IL2L	BAGL	88
VD13	RIML	AIAR	88
DB07	VC05	ASKL	88
AS01	VB08	VD13	88
RIH	AS09	DVB	88
AFDL	PDB	AIBR	88
VD13	AVBR	ASGR	88
VB11	SMDDL	RMED	88
DB07	AWBL	ASJR	88
DB07	OLQDL	RMDVL	88
VD12	URXL	SMDDR	88
PHAL	AS11	AVBR	88
VD06	VD13	AVJL	88
VB11	VA12	AVER	87
AIZR	VD12	AS07	88
AVAR	VC05	AIAL	88
VD04	ALA	DD06	88
VD04	DB06	AWBR	88
DB05	ASJR	PQR	88
HSNL	DD04	PLNL	88
RMHR	AS11	ASER	88
VA08	DA09	PQR	88
RMDR	RMED	DD06	88
AS11	PHCL	ASHL	88
PHCL	SMBVL	DD06	88
AVAR	SMDDR	VA12	87
VA01	LUAR	AS10	88
VA07	DB07	AVDL	88
DB07	VB11	PVWL	87
AVKR	AS10	ASEL	88
AVDL	SMBDR	DD05	88
PVQR	VB11	ASKL	88
AVDR	BDUL	DD04	88
VD12	ALMR	AVG	88
AVAR	VA05	SABVR	88
VD12	URXL	PLNL	88
AS08	AUAR	AIBR	88
DA05	PDB	ASJL	88
AVAL	AWAR	SIAVL	88
AVDR	VB11	ASKR	88
DB06	URAVL	DD04	87
URBR	PDB	AVER	88
AIZL	DB06	AVFR	88
AVAL	CEPVR	DD03	88
ALA	VD13	AINL	88
ALNL	IL2L	DD06	88
AWCL	PDB	SMBVL	88
VA06	IL1VR	DD04	88
VD03	VD13	URYDL	88
DB05	SMDDR	DD05	87
RIPR	SMBVR	DD05	88
AS10	DVB	DD04	87
PDB	ALMR	PVPL	88
VD09	PDB	ASJR	88
PVT	RMDR	PDB	88
AVM	SAADL	DD05	88
AIZL	AS09	AS11	87
URBL	DD06	DD03	88
AVAL	PLMR	AIAR	88
RMEV	RMED	DD06	88
VD12	RIGL	PVCR	88
DB03	VD05	VD12	88
VD04	VA12	SMBVR	88
VB11	AS11	RIGL	87
PHAR	VD13	AS11	87
VB02	LUAR	DA07	88
LUAL	PVT	DD06	88
PVDL	IL1DR	DD05	88
AVAR	AUAL	RMER	88
SIBVL	AS10	AIAL	88
DB03	AS02	VA12	88
ADEL	AS11	RIML	88
AVAL	ADER	VB05	88
DA08	URAVR	URADL	88
DB07	RIPL	CEPDL	88
VB05	DB06	SMBVR	88
PVQL	DA08	RIR	88
DB05	ADEL	AIZL	88
AWAL	AS11	PVCR	88
AIZR	PDB	DD05	87
VD11	VD13	IL2L	88
AS09	VB08	PVPR	88
LUAR	DA07	SMBDL	88
VD12	SIAVL	RMEL	88
AS03	DA06	VA12	88
RIBR	VD11	VA12	88
AS06	IL1VL	DD06	88
AVAR	IL2VL	VD13	87
OLQDL	ADAL	DD05	88
AWCL	PHCL	DD04	88
PVPR	PHCR	DD06	88
AVAR	PVM	CEPDR	88
IL1R	BAGL	DD06	88
VA01	AUAR	DD06	88
AS05	AS11	ASKR	88
AS08	PVT	URYVL	88
OLQDR	VD12	SABVR	88
PLNR	RIAR	AS10	88
AIYR	AVAL	BDUL	88
AFDR	PHBL	AS10	88
VB11	AS10	RMDVL	87
AIMR	AVFR	DD05	88
DB05	ALML	IL1VR	88
AVAL	VA08	CEPDR	88
PDB	AVBR	SABVL	88
AS10	AVJR	ADLR	88
DB05	ALMR	PVPL	88
IL2VL	DB07	URAVR	88
VD09	RMGR	DD04	88
VB01	AIML	VD13	88
AVAR	VA05	HSNL	88
AS09	PVPR	AIBL	88
DB01	DD04	ASHR	88
VD13	CEPDR	SMBVR	88
VB11	RID	BDUR	88
PDEL	VD13	ADLR	88
VA06	DB07	IL1VL	88
AVL	SMBDR	DD04	88
AS11	VC01	AIBL	88
AVAR	ASJL	DVC	88
VA05	RMFR	VA12	88
SIADL	PHCR	DD05	88
DA08	OLLR	SDQR	88
VB04	RMHL	DA09	88
AS09	DA04	AVL	88
VA08	OLQDL	DA07	88
PDB	BDUR	ASHR	88
SMDDL	VA12	IL2DR	88
DA02	AS11	AVL	88
ALNR	VD13	CEPDR	88
RICR	RIFL	VA12	88
PLML	VD09	AS11	88
ASIL	RMDL	DD06	88
URADR	ADLL	VA12	88
IL2VR	PDB	SAADL	88
PDB	AVL	SDQL	88
RMFL	URADR	VA12	88
VD02	VB11	DA02	88
AVAL	URYDL	IL1R	88
RIR	URYDL	VA12	88
ADER	ASEL	DD04	88
AVAR	VB01	ADAR	88
PDB	RIML	ASKR	88
PLML	IL2R	DD04	88
AWCR	PVPR	VA12	88
AS01	PDB	ASGR	88
AVAL	PHAR	CEPVR	88
VA09	AS05	VD13	88
DB04	AS10	DD01	88
ADLL	ASKL	DD06	88
VA07	AS11	SABVR	88
URXR	DD05	PLNL	88
OLQDR	AS09	AUAR	88
VB11	DA08	AVJR	87
ALA	SIBVR	VD13	88
AWBL	VD13	PVDR	88
AVAL	AFDL	IL1R	88
VB09	DA09	AQR	88
AVDR	AS11	BDUL	88
AS08	AS10	RIVR	87
RMHL	VD12	ASHL	88
AUAR	DB06	URXR	88
SIBVL	DA07	URYVR	88
RMHR	AIML	DA08	88
ADER	AS11	URADR	88
AVAL	RIS	ALML	88
DA08	PHBR	AIAL	88
OLQVR	RMDDL	DD05	88
DB06	RMDR	SIADL	88
VB02	VD07	VD13	88
FLPL	DA07	SMDDR	88
VA09	VD06	VD11	88
AS01	VB11	IL1VL	88
AS11	PVPL	VC04	88
PVM	DA07	IL2DL	88
DA06	AS11	ASER	88
DB05	AFDL	URBR	88
DA08	VA12	AWBR	87
DB06	DD03	ASHR	88
SAAVL	DD05	ADFL	88
DB01	DA01	DA09	88
VA01	AIMR	AS11	88
AVAR	VD09	AS11	87
AS10	AINR	RMEV	88
PDER	AIBL	DD06	88
PDB	AVJR	OLLR	88
PVWR	AVFR	VA12	88
VB11	VD11	ASGR	88
VD13	RIAL	DD06	87
AS08	ALNL	PVPL	88
AS01	ALNL	VB11	88
VB09	PDB	SMDVL	88
AFDR	AS09	AVG	88
ADEL	AS11	AVER	88
PDB	PDA	IL1L	88
AIZR	DA09	VA10	88
DA08	DVC	HSNR	88
AFDR	VD12	IL1DR	88
ADER	HSNR	DD04	88
RIPL	ADAL	DD05	88
DA06	RMDL	DD04	88
AS09	BDUR	DVA	88
SIBDR	RMDVL	DD05	88
AS11	IL1L	VA12	87
ASIL	VD12	ASEL	88
DB05	AS03	AS11	87
ALNL	DA08	URYVR	88
OLQVR	AS11	URAVR	88
AS10	PVPL	AVG	88
AVAR	AS05	AVER	88
AS08	IL1R	PVCR	88
VA05	DA09	AVFL	88
AVAL	DA02	AVJL	88
VA04	AIML	PDB	88
AS06	IL2DL	DD04	88
VD07	PDB	VC04	88
ADER	AS11	PVNL	88
AS08	VD12	RIML	87
VB01	AS09	IL1VR	88
AVDR	DA09	AS10	87
AS08	URAVL	ASHR	88
DB07	DB05	FLPL	87
VB08	AVBR	DD05	88
AIZR	DB06	SIAVR	88
AVAR	AS09	RID	87
AS11	AVJR	DD02	88
FLPL	DA07	DVA	88
PVR	AS10	ASHR	88
VA03	SIBDL	DA09	88
VD11	URXR	VA11	88
ADER	AWBL	VD12	88
PVPR	VA12	RMED	88
AVAL	AVHL	AINL	88
AVAR	RIH	DVB	88
AIYR	DA09	RMDDR	88
AS11	AINL	ASGL	88
AINR	DVB	DD05	88
DA09	BDUR	ASKL	88
VA06	PVDL	DA08	88
DB06	RMDVL	AVBL	88
DB07	DA03	VC05	88
RICL	AS10	AVEL	88
VD07	PHBL	AS10	88
AIYR	RMDDR	DD06	88
VB09	VB08	SIAVR	88
ALNR	BAGR	DD06	88
OLQDR	VD12	IL1L	88
DA09	PDA	CEPDR	88
VB01	DA08	RMER	88
ADAR	PDB	AS10	87
VB09	ADEL	DA08	88
AVAR	DB04	RMDL	88
VA03	AS08	URYDL	88
DB06	SIBVR	VC05	88
RIVR	SMBDR	DD04	88
DB07	AVJL	SDQR	88
VA08	AVKL	VD13	88
PLML	LUAR	DD06	88
VD11	DA01	AVBL	88
AS05	AS11	SAAVL	88
ALMR	IL1DR	VA12	88
AS09	AVFR	VA10	88
AVAR	IL2L	RMEL	88
VB09	AS09	ADLR	88
AINR	VA12	RMDDL	88
URXL	ADLL	DD05	88
DB07	AVKR	AVG	88
VA07	AVEL	DD05	88
DB05	DVA	SDQL	88
DB07	PVT	SIADL	88
RICR	VB11	DVC	88
AS05	DA09	SMDVR	88
AS08	AWCR	URAVL	88
SIAVR	SMBDL	DD06	88
IL2VL	VB11	RIS	88
VD03	DB06	PVNL	88
SIBDL	AS11	SMDDL	88
OLQDL	PVWL	DD06	88
AS01	AVDL	AS09	88
RIFL	AS05	VA12	88
RIH	RMHR	AS11	88
DB07	VB08	AWCR	88
DB06	AIMR	AIBL	88
AVAL	RMDDR	AIAR	88
RIFR	VD13	DA04	88
ASIR	RMED	DD04	88
AS09	SMBDR	PVCR	88
VB11	RMER	AIBL	88
VA09	DB05	RIVR	88
DA09	BAGR	SDQL	88
VD13	PQR	DD02	88
VD13	DA02	URYDL	88
DA02	AVBR	DD04	88
AVAR	VA09	VD04	88
IL2L	VA12	PLNL	88
VA05	DB05	VC04	88
ALMR	AIAR	DD04	88
VB01	AS09	RMEL	88
VD13	ASJL	ASKL	88
IL2VL	DB05	CEPDR	88
FLPR	RIML	DD06	88
ASIL	PVWL	DD05	88
IL2VL	VA03	DD04	88
DB04	AS01	AS09	88
VB09	DA09	PHBL	88
AVAR	RMDR	AVL	88
RICL	DA09	SAAVL	88
DA08	PVWR	RIML	88
AS08	ALMR	AWBR	88
URBR	DA09	ALMR	88
AFDL	VB11	IL1DR	88
RMDVL	SMDDL	DD04	88
AS08	ADLL	ADFL	88
RMHL	AS09	RMGR	88
VA07	AIZR	AS08	88
FLPR	URAVL	VA12	88
URYDL	VA12	SABVL	88
AVAL	VA06	RIAR	88
AINR	ADLL	DD06	88
SIBDL	PDB	PDA	88
VB01	PDB	SMDDL	88
VD02	ASJR	DD06	88
AINL	VC05	DD05	88
URBR	ALNL	DB06	88
AS11	PVNL	AVFL	88
DA09	AVFL	IL2DL	88
AVAL	VD06	VD10	88
VD06	PDB	URYDR	88
ADER	FLPR	AS10	88
FLPR	DA01	DD04	88
AIZL	DB06	AVJL	88
ALNL	DA07	ASKL	88
AFDR	AIMR	AS10	88
AS11	ASJR	RIGR	88
PVQL	AS11	VA10	88
DB06	VD12	SMDDL	87
RIPR	FLPR	VD12	88
DB05	PVWL	DD03	88
AS09	FLPL	DB06	87
RIPL	AIMR	VD13	88
IL1R	RIVR	DD06	88
SMDDR	DD05	ASHL	88
DA09	RMDVL	SMBVL	88
VB11	AVEL	DD03	88
VA01	DB06	VC04	88
RIFL	CEPDL	DD05	88
URBR	VB11	DA09	87
DA09	OLLR	DD03	88
PHAL	AS09	PDEL	88
VA06	DB07	PVM	88
AVAR	PHAR	SAADR	88
RICR	VB11	VA11	88
PVDL	PDB	BDUR	88
DB07	VC01	DD06	87
URYDR	RMGR	VA12	88
PLML	AS09	IL2DR	88
IL2VL	DA09	DVA	88
VD13	RMDVL	SDQL	88
RIBR	AS10	VC03	88
VD12	RMDVR	VC03	88
AS06	AS09	AWBL	88
DA09	VC01	SMBDL	88
OLQVR	PDEL	VD13	88
DA08	DVB	RMDDR	88
ASIL	DA08	CEPVR	88
AS08	PVPL	AVEL	88
AS05	VD13	PVCL	88
DVB	VA11	DD04	87
VB11	DB06	AIBR	87
AS11	ASKL	SDQR	88
VB09	BDUR	DVB	88
DA08	RMGL	AWCR	88
VD10	IL1VR	AVBL	88
DB05	SIBVL	ASHL	88
VD10	RIR	DD05	88
ASIL	DB06	DVA	88
VB08	VD10	RID	88
AIYR	VA09	VD12	88
AS08	PHCL	AWBR	88
PVQL	VD10	DA07	88
AS03	SIADL	DD06	88
IL2L	IL2DL	DD06	88
AVAR	AVKR	DD03	88
AVAR	OLQDL	AVHR	88
OLQDR	DB06	SMDVL	88
AIZR	DA09	AWCR	88
FLPR	DB06	PDA	88
VA03	DA08	AIBL	88
PVQR	VD12	AVEL	88
AIZR	DA07	URYDR	88
AS01	PDB	SDQL	88
AFDL	RMDVR	DD04	88
AS08	DD05	ASHR	87
VD10	VD12	AVFL	88
DB07	URAVL	VA10	88
AS09	AWBL	RMED	88
VA02	DB07	VC04	88
AS05	DA08	PVPR	88
AVKL	AS09	PDEL	88
AS09	AVHR	SMDVR	88
DA04	DA07	PDB	87
AS10	AVBL	AIBL	88
VB08	PVDL	VA12	88
PDB	AVJR	DD06	87
DA09	RIAR	VA10	88
AS09	ALNL	URBL	88
DB05	RIH	AVKL	88
FLPL	ASJL	DD06	88
DB05	VD07	ADAL	88
VB11	VA11	DD03	88
PVQR	VB11	DVB	88
AS11	AVHR	SMBDL	88
DB07	ASJL	RMFL	88
AS09	DA07	SAAVL	87
DA07	AVBL	ASGR	88
AS09	AVHR	AVEL	88
AS09	FLPR	DA02	88
PVPL	DD04	DD06	87
RIFR	AS09	RMED	88
URYVL	AVEL	DD06	88
AUAR	PDB	RIVL	88
DB07	PDEL	PVDR	88
PHBL	RMFL	DD04	88
DA07	IL1VL	SABVR	88
VB03	AVKL	DD06	88
VB03	DA08	ASKL	88
ADEL	VD12	AVBL	88
VA05	CEPDR	DD04	88
AVAL	SMBVL	AQR	88
PDB	PVWL	ADLL	88
VA08	PDB	ASHR	88
IL2VR	DB05	URXL	88
PDB	RMGR	SDQR	88
VA01	PHAL	AS10	88
PDER	VA12	RMED	88
ALA	AWCR	VA12	88
VD11	DA07	DA08	87
DB05	RIFR	PVDL	88
VD12	ALMR	AWBR	88
DB06	ALMR	VC05	88
PHAL	VB10	VD11	88
DB07	PVWR	URADL	88
PDER	VD13	RIGL	88
AIMR	ASEL	DD05	88
DB05	VD09	AIZR	88
AVAR	DB05	RIPL	87
VD13	PVNL	RMDDR	88
AS11	ASJR	RMFL	88
AFDL	ADAL	VA12	88
PVPL	IL2DR	DD06	88
VA08	AVM	DD06	88
ADFR	RIPR	VA12	88
AVDL	DA08	SABD	88
IL1R	VA11	VA12	88
AVAL	AS05	DA06	88
RIPL	VA12	SAADL	88
VA02	PVM	DA09	88
VB11	RIS	ASKL	88
AS05	AWBL	DA07	88
AFDR	VB08	AS10	88
DB05	ASJR	RMER	88
AS11	ASER	ASKR	88
AVDR	DA09	SABD	88
PVQR	VB11	URYDR	88
VD08	DA08	PVPR	88
VB06	AQR	DD06	88
VB11	VD13	AVBR	87
VB03	DA07	PHBL	88
DB02	DB05	OLQDL	88
OLQVL	ASIR	AS11	88
AVKR	VB11	SIBDR	88
OLQVL	DA07	AIAR	88
ADFR	AS09	ASIR	88
DB07	RIH	HSNR	88
RIBR	VD13	RMGL	88
RMFL	AVFR	DD04	88
VA04	VB11	DVC	88
AS11	IL2L	RMDVL	88
OLQVL	VD12	PVDR	88
DB06	ASER	ASEL	88
AFDR	ASIR	DA08	88
VB05	DA01	AS10	88
VD09	FLPR	VB10	88
AVAL	VD03	AIMR	88
VB01	AS11	AVG	88
PHAR	DA09	PHCL	88
ADAL	VA12	RMER	88
AS06	SAAVR	DD05	88
RIPR	DVB	VA12	88
DB07	AS08	BDUR	87
AIYR	SMBVL	DD05	88
AVHL	RIH	VD13	88
DB07	ADEL	PVCR	88
VB11	AUAR	PDB	87
VD05	PHCL	VA12	88
AS09	DVC	SAAVR	88
AS06	AS03	DA07	88
ADLL	SDQR	DD05	88
SABD	CEPDR	VA12	88
DVC	RMDDR	DD05	88
URYVL	DA08	RMDVR	88
ADAL	PDB	RIGR	88
DVA	VA11	DD04	88
RMHL	RMEL	DD06	88
RID	SIAVL	DD05	88
PVQL	AS11	DVA	88
AIMR	DA09	SMBVR	88
DB07	VD01	PVDR	88
DB07	AVKL	URBR	88
IL1L	VC04	DD06	88
PHBR	AS11	AWBR	88
AS09	VC02	AVBR	88
AVAL	DA05	AWAL	88
AS08	IL1VL	RIGR	88
DB07	PDEL	BDUL	88
AS08	PVT	AVER	88
ASKR	PVCL	DD04	88
AVAR	RID	SAAVL	88
VD12	SAAVL	SDQR	88
AS08	AWCL	SMDVL	88
DB05	PVWL	SMBDL	88
VD05	VD12	RIGL	88
AWCL	DA07	IL2DL	88
AVAR	PLMR	CEPDR	88
AVAR	RIFL	AIBR	88
ASGL	AVER	DD04	88
VA02	VD08	DB06	88
ADEL	AUAL	DB06	88
AVAL	DVC	DD04	87
DA03	DA09	SMBVL	88
DB05	PQR	VC04	88
SIBDL	VD12	RIBL	88
VD11	DA08	RMDL	88
DB07	AVJR	CEPDR	88
VA12	OLLR	DD04	87
AVAR	PVWR	DD06	87
DB07	DA05	AS05	88
ADER	AS09	RMDDR	88
URBR	DB06	SMDDL	88
PHAR	AWAL	DD05	88
PHAR	PHCR	DD04	88
AVAR	DA03	PVWR	88
VB09	AS09	RID	88
VD11	AS11	BDUL	88
DB05	AS05	IL2DL	88
AVAL	PLMR	AS01	88
AS09	DA09	URADL	87
DB06	CEPDR	AIAR	88
PHAR	RID	DD06	88
OLQVR	VA06	DD05	88
AIYR	AVAR	AVFR	88
DB07	URBR	SIBDR	88
DA08	IL1DR	PHCR	88
PDB	VC05	SAADL	88
ALA	AS08	ASGR	88
ADLR	VA12	IL2DL	88
AVAR	AS07	SABVL	88
VA08	PVNL	DD05	88
VD13	RID	URBL	88
VD12	VC04	AIAL	88
DB06	RMFL	AIBR	88
DB07	FLPL	DD02	88
RIBR	RIAR	DD06	88
VA09	VA01	DB05	88
DA03	AVBL	DD05	88
OLQDR	DA08	URADL	88
PLML	DA07	CEPVL	88
AVAR	DA05	SIBVL	88
AVAL	RIVL	URYVR	88
VD07	VB11	ALNR	88
RICR	AVFR	DD04	88
DA09	SABD	VC04	88
SIBVL	BAGR	DD05	88
PLNR	VD13	PVDL	88
VB11	VD13	ASHR	87
VD03	AS01	VB11	88
HSNL	CEPDR	DD06	88
DA07	IL2R	ASHL	88
LUAR	DA03	AS10	88
RIAR	ALMR	DD04	88
VD13	PVDL	AVER	88
VA09	PDB	SMBDL	88
VD01	RMHL	DB06	88
AWAR	AS09	AVFL	88
VD06	AS08	SAADR	88
SIBVL	RMDVL	DD04	88
DB07	PVWL	AWCR	88
RIH	DB06	RIVL	88
RMDR	VD12	IL1DR	88
AIZR	VB11	SIBVR	88
PHAR	DB06	RIS	88
AIZL	AS08	DD01	88
DB05	RMHR	BAGR	88
AIZL	DA08	RMDVL	88
AIYR	PVQR	AS10	88
RIFR	DB06	IL2R	88
AS05	AS08	VD13	87
VB06	VB11	DVB	88
VB08	DVB	IL1VL	88
ADFR	IL2DR	DD06	88
AVAL	IL1VL	ASEL	88
DB07	VD02	SAAVR	88
PVQL	AS03	VD12	88
VA04	VD13	RMER	88
VD09	DA08	AS11	87
DA08	SIAVL	RMEV	88
AVAR	ADEL	VC01	88
DA07	URYDL	DVB	88
RMGL	HSNL	VA12	88
VA03	DA07	SAADR	88
DA07	ALML	HSNL	88
DB05	ADLR	SMDDR	88
AVAR	PHCR	AIAL	88
VB11	RIR	SDQR	88
FLPL	DB06	HSNL	88
AVAL	AIMR	PVCR	88
VB07	DA07	AWBR	88
AIZL	VA10	VA12	88
DB02	RMDR	DA08	88
AVAR	VB02	SABVR	88
DA09	SABVL	ASHR	88
AVAL	FLPL	SDQR	88
AFDR	FLPL	DA09	88
SAAVR	AIAL	DD06	88
VB11	DA06	RMEV	88
ALNL	PDB	CEPDL	88
ASIR	AS11	AVFL	88
AVAR	ALNR	RIVR	88
AS02	AS10	RIML	88
OLQDL	LUAR	AS09	88
RICR	VD13	SABVL	88
VB11	RMDL	ASHL	88
AVHL	PDB	RMDVL	88
VD01	AS09	DA01	88
RMFR	URADL	DD06	88
PHAL	DB06	AWCR	88
AUAR	VD13	DA03	88
AS09	PVDL	ALMR	88
VD05	DA07	ASGL	88
DB07	RMHR	CEPDR	88
VD12	SMBVR	ASGL	88
AVAL	VC01	HSNR	88
VB11	URYDL	RMER	88
DB06	SIBVR	RIGR	88
AVAL	ASJR	SMDDL	88
VD10	RIML	AVBL	88
DB07	LUAR	SMDDL	88
PLNR	PDA	VA12	88
DA06	AS11	SDQL	88
VB11	AWCR	RIBL	88
RIBR	AVBL	VA12	88
AVAR	DVA	AVBL	88
AFDL	DA06	DD04	88
RIML	VC02	VA12	88
DB02	RIH	PDB	88
DVB	SIADR	DD04	88
RIMR	DB07	PDA	88
VA06	AUAL	DA08	88
AVKL	AWAL	DA07	88
DB07	DVB	VC02	88
DB05	AWBL	RIBL	88
AVAR	DB06	ASHR	87
AVKL	AIML	DA07	88
DB07	PLNR	AVFL	88
AVAL	RIPL	SIBVR	88
VB08	RMEL	DD06	88
RIPR	ALNR	PDB	88
ADER	DA09	BDUR	88
VB11	DVC	SDQR	88
DA07	SIAVL	VC05	88
AVAR	AVKR	RMHL	88
AIYR	VD03	DA09	88
DVC	URAVL	DD04	88
HSNL	SMDDR	DD04	88
AVAL	VB04	ADLL	88
DB07	DB05	SABVR	87
CEPDR	IL2DR	DD06	88
AVJR	SMDVL	DD04	88
VA03	VD12	AWBR	88
VB11	RIAR	RID	88
AVDL	AS10	AIBR	88
VA09	PDB	AS07	88
FLPR	VB11	IL2L	88
AVAL	VA03	DD04	87
AUAL	DA08	AIAL	88
AIZR	DA08	SDQL	88
OLQVL	DA09	VC05	88
DA08	ASKL	DD05	87
VB07	DA08	RMDL	88
IL2VL	RIPL	DD04	88
VB11	AIMR	RMDVR	88
VA08	VD09	VB11	88
VB07	AVKL	VA12	88
ADEL	DA06	DD05	88
VA05	VD12	DD02	88
VB07	AWCL	AS11	88
VA06	AFDL	DD05	88
AVAR	VB08	ADAR	88
DB07	VD02	DA08	87
PDB	AQR	DD04	87
VD07	DA07	SMDDL	88
VA05	RMHR	DD04	88
LUAR	DA08	RIAL	88
DB07	VA10	RIGR	88
AS08	VB05	CEPVR	88
DB06	ASGR	DD01	88
AVAR	PHCL	SMBVL	88
DA07	CEPDL	SMBVR	88
AIYL	ALNR	DA08	88
DA09	CEPVL	OLLR	88
AVAR	RMHR	AS04	88
VD03	AS10	AINL	88
PVQR	AS08	PDB	87
AVAL	PVQR	RMDVR	88
VD13	SABD	PHCR	88
RMHL	PVT	VA12	88
OLQVL	SIBVL	VA12	88
VA06	AS03	DD06	88
DB05	AVDL	DB06	87
VB11	PVDR	OLLR	88
RIS	RIBL	DD05	88
DA08	VC05	SMDVR	88
AS08	PVM	RMGL	88
AVAR	LUAR	ASGL	88
AWBL	AVFL	DD05	88
VB02	AS09	RMDR	88
LUAR	DB06	AIML	88
AS08	VC05	PLNL	88
RMDR	DA06	PDB	88
AS10	SMDVR	SMDVL	88
VA01	RMDVR	DD04	88
VB11	VB10	RID	88
VA03	DB06	BAGR	88
AS11	IL1DR	SMBVL	88
AS08	LUAL	URAVR	88
DA09	IL2R	DD05	87
VA09	VB10	SAAVR	88
AVKR	SIBVL	VD12	88
VB08	RMDDL	DD06	88
PDB	PDA	IL1DL	88
PVQL	DB07	ASER	88
VB04	VD06	VD13	88
ALA	PVM	VD13	88
DB06	SIBDR	SMDDL	88
AWAL	ADLR	DD05	88
AVAL	VA02	ASIR	88
AS08	IL2DL	ASGR	88
VA08	PHBR	PDB	88
DA09	RMGR	SIAVL	88
VD02	VD13	SABVR	88
DA08	URADR	DD05	87
PVQL	VB11	AVJL	88
VA08	AS09	AUAL	88
VD01	AS08	RIML	88
DB05	AS01	URYDL	88
AS08	AUAL	ASKR	88
FLPR	DB06	SMDVR	88
RMFR	AQR	DD06	88
RIH	VB11	SIBVL	88
AVAR	DB07	SMDVL	87
AVAR	VA09	SAADR	88
AVAR	URYVL	ASHL	88
AVAL	PDER	PVT	88
RIMR	DB01	DB07	88
DA07	CEPVL	DD05	87
VD12	BAGL	VC01	88
BDUR	VA12	SDQL	88
ADER	AS09	URBR	88
DB04	AS09	SMBDL	88
VD04	AS10	RMEL	88
IL1L	ASKL	VA12	88
VB09	RIFL	VD11	88
AVDL	VD13	RMDVR	88
DB07	AFDL	SIADR	88
AVAR	ADEL	SABVR	88
URYDR	HSNR	DD06	88
AS09	URAVL	DD03	88
RIBR	DA08	VC02	88
AS08	AIMR	DA04	88
VB01	RIPR	PDB	88
VA06	VD04	DA08	88
DB01	VD13	RIGR	88
DA09	ADLL	DD01	88
RIPL	DA07	PVCL	88
VB11	DA03	IL1R	88
VB02	RMEV	DD06	88
VD13	SMDDL	IL2DL	88
DB05	IL1VR	SMBDL	88
VB03	RICL	PDB	88
DA09	SMDVL	SDQL	88
AVAR	IL2VR	SABVL	88
DB05	VD12	URADR	87
RMFL	AVEL	DD04	88
DB07	VB10	PLNL	88
AS09	PVCR	DD03	88
PVNR	DA09	AS11	87
PHBR	RIGR	DD06	88
AS09	IL1VL	AVBR	88
AS02	ASGL	DD06	88
VA02	VD13	RMER	88
VA02	AS05	VB11	88
PHBL	PDB	RIGR	88
AVKL	DA08	VC02	88
VD07	DA09	RMFR	88
RICR	DB05	ADAL	88
RMHL	FLPL	PDB	88
PLML	AVHR	DD06	88
VD08	DB06	AVER	88
IL2VL	PDB	SMDVL	88
DB05	VB11	AVM	87
VA07	DB07	URYDR	88
URAVL	IL2DR	DD05	88
ADFR	VD12	PVCL	88
VD04	AS09	ASGR	88
RIAR	VA10	DD06	88
AIMR	VD12	URADR	88
VB07	BAGL	DD05	88
LUAL	AS11	DD04	87
AS09	CEPDR	DD06	87
ALA	AS05	AS11	88
AS10	URAVL	RMEL	88
DB05	VD01	AUAL	88
VD05	ASIR	VD12	88
FLPR	PVM	VD13	88
VD02	DA09	SIAVL	88
AS09	PDEL	OLLR	88
AIYR	PHBR	DD05	88
RMHR	VD12	PHCR	88
DB06	SAADL	AIBL	88
AS08	IL2R	URBL	88
PLML	AIZL	DD04	88
AVAR	DVB	RMFR	88
AWAL	PVCR	DD04	88
AVAL	PHBR	ASKR	88
AS09	SDQL	ASHR	88
AS05	RMGR	DD06	88
VB02	VB11	URYVR	88
VB10	PDB	SMBVR	88
PLMR	RMFR	DD06	88
PVQR	AS10	PQR	88
PVDL	DA08	SAAVL	88
VB09	DB05	LUAL	88
PVNR	AS11	SAADL	88
AVAL	CEPVL	RIGR	88
DB07	AS08	URYDL	87
SIBVR	VD12	AIBL	88
ADAR	DA08	PVPR	88
ADER	PDB	PVCR	88
DA07	RMFL	IL2DL	88
AS08	AVBL	SMBVR	88
AS02	AS03	AS08	88
VB03	SAAVL	DD04	88
VB11	URADL	DD03	88
PHAR	AQR	DD06	88
AVAL	FLPL	AVFR	88
VA01	DB05	LUAL	88
VA03	AS10	RMDVR	88
DB03	AFDR	VD12	88
DA08	IL2L	BAGR	88
VB09	OLQDL	DD04	88
VB04	DB06	PHBL	88
PVQR	AS08	PDER	88
AVAR	ASIR	SIBDR	88
URXL	BDUR	VA12	88
PLNR	AS11	PLNL	88
VD12	AVJR	PVCL	88
DB07	RIVL	VC04	88
AVDR	DB06	URYVL	88
VB07	PHAL	VD13	88
AVAR	VD07	RMGL	88
AS11	AINR	SIAVR	88
VA09	DB05	VC03	88
AS08	PHBL	AVFL	88
URBR	DA08	IL1VR	88
VD04	ALA	DD04	88
VB02	VA04	VB11	88
VD06	AS11	SMBVR	88
RIGL	IL1VR	DD04	88
AVAL	SMBDL	ASGR	88
AVAL	VD01	ADEL	88
VB06	DB03	DA07	88
DA08	AVJL	IL1VL	88
RMDR	VD12	ADFL	88
DB05	AVJL	RIBL	88
RMHR	AS11	ASEL	88
AS10	AIBR	DD04	87
OLQDL	VD13	PQR	88
AFDR	RIPL	VD13	88
DA07	BDUL	SMDVR	88
LUAL	VD12	RMER	88
DB01	AIZL	DA07	88
DB07	DA02	SMDVL	88
RIS	DD04	ASHR	88
VB01	OLLL	AS10	88
AVAL	DA02	PVPL	88
VD01	DA08	DD06	87
PVDR	DA09	RMED	88
RICL	PVR	DD06	88
VD05	VB11	ALNR	88
VA07	RMHR	AS11	88
VB06	DB05	IL2DR	88
AVAL	IL2R	RMDVL	88
PVQL	AVDL	DA07	88
ADFR	DB07	AVBR	88
VA05	DB07	RMDDR	88
PDER	DA07	ASHR	88
DA08	RID	SMDDR	88
VA07	PDA	AS10	88
OLLL	DB06	URADL	88
VD09	DA09	IL1VR	88
ALA	VB11	AVJL	88
AIZL	AIZR	DA09	88
PDEL	VD13	SMDVR	88
RMDR	RMER	DD06	88
DB05	RIGL	RMFL	88
DA01	DA09	AIAL	88
AWAR	RMEV	DD06	88
RIPL	DB06	URADL	88
VB10	DA09	VC04	88
VB11	DA09	SMDDR	87
VD07	AS09	AQR	88
VA05	DA09	ASER	88
AS10	SIADR	PVCR	88
SIBVL	VD12	DD02	88
PDEL	VA12	AIBR	88
AFDL	DA07	URXL	88
VB06	VD13	RIVR	88
VD13	ASJL	SABD	88
DA04	IL2DR	DD06	88
PDB	CEPDL	AVG	88
DB06	BDUR	IL1L	88
URYDL	VA12	PVCR	88
SIBDL	AS11	IL2DL	88
AVAL	AINR	SAADL	88
AVDL	AS08	AVBL	88
IL2VR	URBR	DD04	88
PVQR	VB11	VC01	88
OLQDL	DB06	URXR	88
OLQVL	URBR	DA08	88
VD12	SAAVR	ASGR	88
VD09	AS10	VA10	87
VB11	AUAL	VA10	88
DB06	PVNL	DVC	88
RIH	AS08	BDUL	88
AS08	AVJR	AVJL	88
VB11	IL1DL	CEPVL	88
VB11	AUAL	SIADL	88
DB07	FLPR	AIBR	88
PVM	PDA	RID	88
VA06	DB05	ADLL	88
AIZR	PDB	URYDR	88
AS06	AS07	DD06	88
OLQVL	VD13	AVJR	88
VB10	SABVR	DD05	88
VD02	AS08	AS07	88
RIPL	FLPR	VD12	88
AIZR	RIBR	AS10	88
PDEL	IL2DL	DD06	88
DB02	RIR	VA12	88
FLPL	AS10	RID	88
AS06	IL1VL	DD04	88
VA05	DA07	URADL	88
AS09	VD13	RIAL	87
HSNR	VA12	DD06	87
PHAL	DA03	AS11	88
AS09	SIBDL	IL2DL	88
AS09	FLPL	PHBR	88
ADFR	DA07	ASKR	88
DA07	DA08	SMDVL	87
DB05	AVKR	VD10	88
VB10	VD13	RID	88
AVER	DD04	DD05	87
VB11	VC03	SMDDR	88
RIVL	OLLR	DD05	88
DB05	PHAL	PDER	88
OLQDR	SIBDR	VD12	88
AS08	ASER	IL2DL	88
VB11	SABD	RMFL	88
ADAL	AIMR	PDB	88
AS11	RMDDL	AVL	88
RIFR	AIZL	DD06	88
VD05	BDUL	DD06	88
VD12	PVDL	SABVR	88
RMDVL	SMDVL	DD05	88
VA08	VD13	CEPDL	88
PDB	IL1L	SIADR	88
AUAR	RMER	DD04	88
VA03	VD12	RIML	88
PHCL	SDQR	DD04	88
OLQDL	DB06	URADR	88
LUAR	AS09	RMEL	88
DB06	AS11	SMDVL	87
LUAL	DA08	SMDVL	88
VB09	DB07	ADFL	88
ADAL	PDB	SMDVL	88
VD04	OLQDR	VD12	88
DVA	AVEL	DD04	88
DB02	VA12	URYVR	88
AS11	ASJR	SMDDR	88
AS02	AS09	DA02	88
RICR	DA09	IL1R	88
AIMR	VD12	BDUR	88
VA09	PLNR	VA11	88
AS04	AS09	SIBVR	88
AVAL	AWAL	URYVL	88
VD09	AIAL	DD04	88
PVQR	URBR	VD12	88
DB07	VD13	URYDL	87
[truncated: 730,953+ more rows]
